# Supplementary material for: Expression of Siglec-E Alters the Proteome of Lipopolysaccharide (LPS)-Activated Macrophages but Does Not Affect LPS-Driven Cytokine Production or Toll-Like Receptor 4 Endocytosis
Source: Front Immunol. 2018 Jan 15;8:1926. doi: 10.3389/fimmu.2017.01926 (PMC5775731; doi:10.3389/fimmu.2017.01926)
Supplement: TABLE S1 — Quantitative proteomics data comparing WT and siglec-E-deficient macrophages stimulated with 100 ng/ml LPS. Data show log2 intensity values for 6,791 proteins identified in four independent biological replicates. Proinflammatory factors that are not significantly different comparing WT and siglec-E-deficient macrophages are highlighted in orange and proteins that are altered significantly are in green. Those increased in WT versus siglec-E-deficient macrophages are in dark blue, whereas those decreased in WT versus siglec-E-deficient macrophages are in pale blue. [file Table_1.xlsx]

## Sheet: E1  persues output 100ng WT vs 
log 2 Intensity_WT_1	log 2 Intensity_WT_2	log 2 Intensity_WT_3	log 2 Intensity_WT_4	log 2 Intensity_KO_1	log 2 Intensity_KO_2	log 2 Intensity_KO_3	log 2 Intensity_KO_4	Gene names	Student's T-test Significant 100WT_100KO	neg log 10 p-value WT/KO	Student's T-test q-value WT/KO	log 2 intensity WT/KO	Student's T-test Test statistic WT/KO	Score	Q-value	Peptides	Razor + unique peptides	Unique peptides	Sequence coverage [%]	Mol. weight [kDa]	Protein IDs	Majority protein IDs	GOBP name	GOMF name	GOCC name	KEGG name	Interpro name	Protein names
18.3908	18.4569	18.514	18.3563	18.5079	19.3241	19.3435	19.6673	Il16		1.69169	0.0160242	-0.781194	-3.12948	145.26	0	16	16	16	24.7	66471	O54824-2;O54824	O54824-2;O54824	biological regulation;biosynthetic process;cell chemotaxis;cell migration;cell motility;cellular biosynthetic process;cellular component movement;cellular macromolecule biosynthetic process;cellular macromolecule metabolic process;cellular metabolic process;cellular nitrogen compound metabolic process;cellular process;cellular response to chemical stimulus;cellular response to stimulus;chemotaxis…	binding;cytokine activity;protein binding;receptor binding	cell part;cytoplasm;extracellular region part;extracellular space;intracellular;intracellular membrane-bounded organelle;intracellular organelle;intracellular part;membrane;membrane-bounded organelle;nucleus;organelle;plasma membrane		IL-16;PDZ	Pro-interleukin-16;Interleukin-16
19.172	19.1616	19.0539	19.2902	18.9123	19.1942	18.991	18.844	Nos2		1.0629	0.0374748	0.184057	2.0477	98.392	0	17	17	16	15.9	130570	P29477	P29477	amine catabolic process;amine metabolic process;arginine catabolic process;arginine metabolic process;biological regulation;biosynthetic process;carboxylic acid catabolic process;carboxylic acid metabolic process;catabolic process;cellular amine metabolic process;cellular amino acid catabolic process;cellular amino acid metabolic process;cellular biosynthetic process;cellular catabolic process;ce…	amine binding;amino acid binding;arginine binding;binding;calmodulin binding;carboxylic acid binding;catalytic activity;cation binding;coenzyme binding;cofactor binding;flavin adenine dinucleotide binding;FMN binding;heme binding;identical protein binding;ion binding;iron ion binding;metal ion binding;monooxygenase activity;NADPH-hemoprotein reductase activity;nitric-oxide synthase activity;nucle…	cell cortex part;cell part;cortical cytoskeleton;cytoplasm;cytoplasmic part;cytoskeleton;cytosol;intracellular;intracellular membrane-bounded organelle;intracellular non-membrane-bounded organelle;intracellular organelle;intracellular part;membrane-bounded organelle;microbody;non-membrane-bounded organelle;organelle;perinuclear region of cytoplasm;peroxisome	Amoebiasis;Arginine and proline metabolism;Calcium signaling pathway;Chagas disease (American trypanosomiasis);ko05152;Leishmaniasis;Pathways in cancer;Peroxisome;Small cell lung cancer;Toxoplasmosis	FAD-binding_1;Fd_Rdtase_FAD-bd;Flavdoxin;Flavodoxin/NO_synth;Flavoprot_Pyr_Nucl_cyt_Rdtase;Flavoprotein-like;NADPH_Cyt_P450_Rdtase_dom3;NOS_N;OxRdtase_FAD/NAD-bd;Riboflavin_synthase-like_b-brl	Nitric oxide synthase, inducible
18.5571	18.8315	18.7177	18.4767	18.4597	18.9293	18.6691	18.3305	Ptgs2		0.118117	0.796989	0.048584	0.317151	49.871	0	11	11	11	20.4	69012	Q05769	Q05769	anatomical structure development;anatomical structure formation involved in morphogenesis;angiogenesis;arachidonic acid metabolic process;behavior;biological regulation;biomineral tissue development;biosynthetic process;bone mineralization;brown fat cell differentiation;carboxylic acid biosynthetic process;carboxylic acid metabolic process;cell differentiation;cellular biosynthetic process;cellul…	antioxidant activity;binding;catalytic activity;cation binding;dioxygenase activity;enzyme binding;heme binding;identical protein binding;ion binding;iron ion binding;lipid binding;metal ion binding;oxidoreductase activity;oxidoreductase activity, acting on paired donors, with incorporation or reduction of molecular oxygen;oxidoreductase activity, acting on peroxide as acceptor;oxidoreductase act…	caveola;cell part;cell projection;cytoplasm;cytoplasmic part;endoplasmic reticulum membrane;endoplasmic reticulum part;intracellular organelle part;intracellular part;macromolecular complex;membrane;membrane part;membrane raft;neuron projection;organelle membrane;organelle part;plasma membrane part;protein complex	Arachidonic acid metabolism;Leishmaniasis;Pathways in cancer;Small cell lung cancer;VEGF signaling pathway	COX-2;EG-like_dom;Haem_peroxidase;Haem_peroxidase_animal	Prostaglandin G/H synthase 2
17.3086	17.4841	17.4101	17.4571	17.4212	17.8483	17.8131	17.8528	Cxxc1		1.54075	0.0168885	-0.318882	-2.8603	36.909	0	10	10	10	14.5	76166	Q9CWW7	Q9CWW7	biological regulation;biosynthetic process;cellular biosynthetic process;cellular component organization;cellular component organization at cellular level;cellular component organization or biogenesis;cellular component organization or biogenesis at cellular level;cellular macromolecule biosynthetic process;cellular macromolecule metabolic process;cellular metabolic process;cellular nitrogen comp…	binding;catalytic activity;cation binding;DNA binding;histone methyltransferase activity;histone methyltransferase activity (H3-K4 specific);histone-lysine N-methyltransferase activity;ion binding;lysine N-methyltransferase activity;metal ion binding;methyltransferase activity;N-methyltransferase activity;nucleic acid binding;protein methyltransferase activity;protein-lysine N-methyltransferase a…	cell part;chromatin remodeling complex;cytoplasm;histone methyltransferase complex;intracellular membrane-bounded organelle;intracellular organelle;intracellular organelle part;intracellular part;macromolecular complex;membrane-bounded organelle;methyltransferase complex;nuclear body;nuclear matrix;nuclear part;nuclear speck;nucleoplasm;nucleoplasm part;nucleus;organelle;organelle part;protein co…		CpG-bd_C;Zinc_finger_PHD-type_CS;Znf_CXXC;Znf_FYVE_PHD;Znf_PHD;Znf_PHD-finger;Znf_RING/FYVE/PHD	CXXC-type zinc finger protein 1
17.4736	17.5594	17.6381	17.411	17.0602	17.6896	17.7198	17.4225	Ccl9		0.10925	0.812585	0.0475173	0.295475	39.64	0	6	6	6	26.2	13871	P51670	P51670	biological regulation;cell chemotaxis;cell migration;cell motility;cellular component movement;cellular process;cellular response to chemical stimulus;cellular response to stimulus;chemotaxis;immune response;immune system process;locomotion;negative regulation of biological process;negative regulation of cell differentiation;negative regulation of cellular process;negative regulation of developme…		extracellular region part;extracellular space	Chemokine signaling pathway;Cytokine-cytokine receptor interaction	Chemokine_CC_CS;Chemokine_IL8-like_dom	C-C motif chemokine 9;CCL9(29-101);CCL9(30-101);CCL9(31-101)
18.1544	17.7049	17.4585	17.7905	17.5597	17.415	17.4214	17.4775	Tnf		1.08599	0.0358956	0.308674	2.08613	61.177	0	6	6	6	31.9	25895	P06804	P06804	activation of caspase activity;activation of MAPK activity;activation of MAPKKK activity;activation of protein kinase activity;alcohol metabolic process;anatomical structure development;anatomical structure morphogenesis;apoptosis;biological adhesion;biological regulation;biosynthetic process;calcium-mediated signaling;carbohydrate metabolic process;cell activation;cell adhesion;cell death;cell d…	binding;cytokine activity;cytokine receptor binding;DNA binding;enzyme binding;identical protein binding;nucleic acid binding;protease binding;protein binding;receptor binding;regulatory region DNA binding;regulatory region nucleic acid binding;transcription regulatory region DNA binding;tumor necrosis factor receptor binding;tumor necrosis factor receptor superfamily binding	cell part;cell surface;cytoplasmic membrane-bounded vesicle;cytoplasmic part;cytoplasmic vesicle;endosome;external side of plasma membrane;extracellular region part;extracellular space;integral to membrane;integral to plasma membrane;intracellular;intracellular membrane-bounded organelle;intracellular organelle;intracellular part;intrinsic to membrane;intrinsic to plasma membrane;membrane;membran…	Adipocytokine signaling pathway;African trypanosomiasis;Allograft rejection;Alzheimer's disease;Amoebiasis;Amyotrophic lateral sclerosis (ALS);Antigen processing and presentation;Apoptosis;Asthma;Chagas disease (American trypanosomiasis);Cytokine-cytokine receptor interaction;Dilated cardiomyopathy;Fc epsilon RI signaling pathway;Graft-versus-host disease;Hematopoietic cell lineage;Hepatitis C;Hy…	TNF;TNF_alpha;TNF_CS;TNF_dom;Tumour_necrosis_fac-like_dom	Tumor necrosis factor;Tumor necrosis factor, membrane form;Intracellular domain 1;Intracellular domain 2;C-domain 1;C-domain 2;Tumor necrosis factor, soluble form
17.9511	17.8548	17.8289	17.6277	17.4528	17.6375	17.5571	17.4931	Ccl2		1.91851	0.0193441	0.280518	3.55056	5.9662	0	5	5	5	27.7	16326	P10148	P10148	aging;anatomical structure formation involved in morphogenesis;anatomical structure morphogenesis;angiogenesis;astrocyte cell migration;biological regulation;calcium ion homeostasis;cation homeostasis;cell chemotaxis;cell communication;cell migration;cell motility;cell surface receptor linked signaling pathway;cellular calcium ion homeostasis;cellular cation homeostasis;cellular chemical homeosta…	binding;carbohydrate binding;CCR chemokine receptor binding;CCR2 chemokine receptor binding;chemokine activity;chemokine receptor binding;cytokine activity;cytokine receptor binding;glycosaminoglycan binding;G-protein-coupled receptor binding;heparin binding;pattern binding;polysaccharide binding;protein binding;receptor binding	axon;axon part;axon terminus;cell part;cell projection;cell projection part;C-fiber;cytoplasmic membrane-bounded vesicle;cytoplasmic part;cytoplasmic vesicle;dendrite;endocytic vesicle;endoplasmic reticulum;extracellular region part;extracellular space;intracellular membrane-bounded organelle;intracellular organelle;intracellular part;membrane-bounded organelle;membrane-bounded vesicle;neuron pro…	Chemokine signaling pathway;Cytokine-cytokine receptor interaction	Chemokine_CC_CS;Chemokine_IL8-like_dom	C-C motif chemokine 2
16.7118	16.2772	16.5975	16.8015	16.5031	17.325	17.1147	17.0901	Ccl5		1.0072	0.0433058	-0.411195	-1.95514	10.846	0	5	5	5	50.5	10071	P30882	P30882	activation of phospholipase D activity;biological adhesion;biological regulation;calcium ion homeostasis;calcium ion transport;cation homeostasis;cation transport;cell activation;cell adhesion;cell chemotaxis;cell communication;cell migration;cell motility;cell surface receptor linked signaling pathway;cell-cell adhesion;cell-cell signaling;cellular calcium ion homeostasis;cellular cation homeost…	binding;catalytic activity;CCR chemokine receptor binding;CCR1 chemokine receptor binding;CCR5 chemokine receptor binding;chemoattractant activity;chemokine activity;chemokine receptor antagonist activity;chemokine receptor binding;cytokine activity;cytokine receptor binding;enzyme activator activity;enzyme regulator activity;G-protein-coupled receptor binding;hydrolase activity;hydrolase activit…	cell part;cytoplasm;extracellular region part;extracellular space;intracellular part	Chagas disease (American trypanosomiasis);Chemokine signaling pathway;Cytokine-cytokine receptor interaction;Cytosolic DNA-sensing pathway;Epithelial cell signaling in Helicobacter pylori infection;NOD-like receptor signaling pathway;Prion diseases;Rheumatoid arthritis;Toll-like receptor signaling pathway	CCL5;Chemokine_CC_CS;Chemokine_IL8-like_dom	C-C motif chemokine 5
15.1378	15.3421	15.7887	15.4413	15.0051	14.8577	15.0286	13.9016	Ccl6		1.28796	0.0231041	0.729205	2.42477	21.103	0	5	5	5	37.1	12984	P27784	P27784	cell chemotaxis;cell migration;cell motility;cellular component movement;cellular process;cellular response to chemical stimulus;cellular response to stimulus;chemotaxis;immune response;immune system process;locomotion;response to chemical stimulus;response to external stimulus;response to stimulus;taxis		extracellular region part;extracellular space	Chemokine signaling pathway;Cytokine-cytokine receptor interaction	Chemokine_CC_CS;Chemokine_IL8-like_dom	C-C motif chemokine 6;CCL6(22-95);CCL6(23-95)
16.755	16.3787	16.5268	16.612	16.3069	16.8242	17.3019	17.5924	Ccl4		0.733035	0.0943289	-0.438239	-1.49749	46.821	0	3	3	3	48.9	10168	P14097	P14097	biological regulation;cell chemotaxis;cell migration;cell motility;cellular component movement;cellular process;cellular response to chemical stimulus;cellular response to stimulus;chemotaxis;defense response;immune response;immune system process;inflammatory response;interaction with symbiont;interspecies interaction between organisms;locomotion;modification by host of symbiont morphology or phy…	binding;CCR chemokine receptor binding;CCR1 chemokine receptor binding;CCR5 chemokine receptor binding;chemokine receptor binding;cytokine receptor binding;G-protein-coupled receptor binding;identical protein binding;protein binding;receptor binding	extracellular region part;extracellular space	Chemokine signaling pathway;Cytokine-cytokine receptor interaction;Cytosolic DNA-sensing pathway	Chemokine_CC_CS;Chemokine_IL8-like_dom	C-C motif chemokine 4
14.8631	15.1	15.3488	15.0388	15.1922	15.5853	15.7431	15.4312	Il1f9		1.38565	0.0200452	-0.400294	-2.59115	8.0312	0	3	3	3	12.4	22000	Q3U0P4;Q8R460	Q3U0P4	biological regulation;cell surface receptor linked signaling pathway;cellular process;cellular response to chemical stimulus;cellular response to cytokine stimulus;cellular response to organic substance;cellular response to stimulus;cytokine-mediated signaling pathway;defense response;immune response;immune system process;inflammatory response;innate immune response;negative regulation of biologi…	binding;cytokine activity;cytokine receptor binding;growth factor receptor binding;interleukin-1 receptor binding;protein binding;receptor binding	extracellular region part;extracellular space		Cytokine_IL1-like;IL-1_fam
14.3737	14.6899	15.219	14.3908	14.0394	15.288	15.3682	14.294	Cxcl3		0.0720094	0.875062	-0.0790308	-0.201174	3.9544	0	2	2	2	22	10686	Q6W5C0	Q6W5C0	biological regulation;calcium ion homeostasis;cation homeostasis;cell chemotaxis;cell migration;cell motility;cell surface receptor linked signaling pathway;cellular calcium ion homeostasis;cellular cation homeostasis;cellular chemical homeostasis;cellular component movement;cellular divalent inorganic cation homeostasis;cellular homeostasis;cellular ion homeostasis;cellular metal ion homeostasis…	binding;chemokine activity;chemokine receptor binding;CXCR chemokine receptor binding;cytokine activity;cytokine receptor binding;G-protein-coupled receptor binding;protein binding;receptor binding	extracellular region part;extracellular space		Chemokine_CXC;Chemokine_CXC_CS;Chemokine_IL8-like_dom	C-X-C motif chemokine 3
15.2973	15.5127	15.7078	15.4888	15.5806	15.7219	15.7754	15.6862	Il18		1.05005	0.0386248	-0.189405	-2.02634	6.3317	0	2	2	2	19.8	22135	P70380;K3W4N2	P70380;K3W4N2	adaptive immune response;adaptive immune response based on somatic recombination of immune receptors built from immunoglobulin superfamily domains;anatomical structure formation involved in morphogenesis;angiogenesis;behavior;biological regulation;cell activation;cell surface receptor linked signaling pathway;cellular process;cellular response to biotic stimulus;cellular response to chemical stim…	binding;cytokine activity;protein binding;receptor binding	extracellular membrane-bounded organelle;extracellular organelle;extracellular region part;extracellular space;extracellular vesicular exosome;membrane-bounded organelle;membrane-bounded vesicle;organelle;vesicle	African trypanosomiasis;Cytokine-cytokine receptor interaction;Cytosolic DNA-sensing pathway;ko05152;Malaria;NOD-like receptor signaling pathway;Rheumatoid arthritis	Cytokine_IL1-like;IL-1_fam;IL-18	Interleukin-18
15.0876	15.099	15.2024	15.4807	15.0172	15.0072	14.8532	14.6823	Ptges2		1.45622	0.0183376	0.327457	2.71278	50.915	0	2	2	2	7.3	43323	Q8BWM0	Q8BWM0	biological regulation;biosynthetic process;carboxylic acid biosynthetic process;carboxylic acid metabolic process;cell redox homeostasis;cellular biosynthetic process;cellular homeostasis;cellular ketone metabolic process;cellular lipid metabolic process;cellular metabolic process;cellular process;establishment of localization;fatty acid biosynthetic process;fatty acid metabolic process;homeostat…	amine binding;amino acid binding;binding;carboxylic acid binding;catalytic activity;cation binding;disulfide oxidoreductase activity;DNA binding;electron carrier activity;glutathione binding;heme binding;intramolecular oxidoreductase activity;ion binding;iron ion binding;isomerase activity;lyase activity;metal ion binding;modified amino acid binding;nucleic acid binding;oxidoreductase activity;ox…	cell part;cytoplasmic part;cytosol;Golgi apparatus part;Golgi membrane;integral to membrane;intracellular membrane-bounded organelle;intracellular organelle;intracellular organelle part;intracellular part;intrinsic to membrane;membrane;membrane part;membrane-bounded organelle;mitochondrion;nucleus;organelle;organelle membrane;organelle part	Arachidonic acid metabolism	Glutaredoxin;Glutathione_S-Trfase_N;Glutathione-S-Trfase_C-like;GST_C;Thioredoxin-like_fold	Prostaglandin E synthase 2;Prostaglandin E synthase 2 truncated form
14.7384	15.921	15.8342	14.7202	14.9632	15.6351	15.4847	14.3849	Ccl12		0.164865	0.707845	0.186453	0.427221	1.4166	0.0026731	1	1	1	7.7	11659	Q62401	Q62401	anatomical structure formation involved in morphogenesis;angiogenesis;astrocyte cell migration;biological regulation;cell chemotaxis;cell migration;cell motility;cell surface receptor linked signaling pathway;cellular component movement;cellular component organization;cellular component organization at cellular level;cellular component organization or biogenesis;cellular component organization or…	binding;CCR chemokine receptor binding;CCR2 chemokine receptor binding;chemokine receptor binding;cytokine receptor binding;G-protein-coupled receptor binding;protein binding;receptor binding	extracellular region;extracellular region part;extracellular space	Chemokine signaling pathway;Cytokine-cytokine receptor interaction	Chemokine_CC_CS;Chemokine_IL8-like_dom	C-C motif chemokine 12
16.6948	16.2716	16.4556	16.6647	16.717	16.7552	16.8509	17.1155	Cxcl10		1.34976	0.0211107	-0.337951	-2.52978	5.4723	0	1	1	1	12.9	10249	D3YW23;P17515	D3YW23;P17515	biological regulation;cell activation;cell chemotaxis;cell migration;cell motility;cell surface receptor linked signaling pathway;cellular component movement;cellular process;cellular response to biotic stimulus;cellular response to chemical stimulus;cellular response to cytokine stimulus;cellular response to heat;cellular response to lipopolysaccharide;cellular response to molecule of bacterial …	binding;carbohydrate binding;chemokine activity;chemokine receptor binding;CXCR chemokine receptor binding;CXCR3 chemokine receptor binding;cytokine activity;cytokine receptor binding;glycosaminoglycan binding;G-protein-coupled receptor binding;heparin binding;pattern binding;polysaccharide binding;protein binding;receptor binding	cell part;external side of plasma membrane;extracellular region;extracellular region part;extracellular space;membrane part;plasma membrane part	Chemokine signaling pathway;Cytokine-cytokine receptor interaction;Cytosolic DNA-sensing pathway;RIG-I-like receptor signaling pathway;Toll-like receptor signaling pathway	Chemokine_CXC;Chemokine_CXC_CS;Chemokine_CXCL10;Chemokine_IL8-like_dom	C-X-C motif chemokine;C-X-C motif chemokine 10
15.4317	15.6622	15.7894	15.6213	15.5477	15.6095	15.6039	15.0684	Cxcl16		0.517911	0.194752	0.168766	1.1253	5.7341	0	1	1	1	5.2	25415	I7HIQ2;Q8BSU2	I7HIQ2;Q8BSU2	biological regulation;cell chemotaxis;cell migration;cell motility;cellular component movement;cellular process;cellular response to biotic stimulus;cellular response to chemical stimulus;cellular response to lipopolysaccharide;cellular response to molecule of bacterial origin;cellular response to stimulus;chemotaxis;immune system process;leukocyte chemotaxis;leukocyte migration;locomotion;lympho…	binding;cargo receptor activity;chemokine activity;chemokine receptor binding;cytokine activity;cytokine receptor binding;G-protein-coupled receptor binding;lipoprotein particle binding;lipoprotein particle receptor activity;low-density lipoprotein particle binding;low-density lipoprotein receptor activity;protein binding;protein-lipid complex binding;receptor activity;receptor binding;scavenger …	cell part;extracellular region part;extracellular space;integral to membrane;intrinsic to membrane;membrane part	Chemokine signaling pathway;Cytokine-cytokine receptor interaction	CXCL16	C-X-C motif chemokine 16
15.3466	15.7611	15.2278	15.2701	15.224	14.3942	14.564	14.4477	Cxcl2		1.76638	0.0163407	0.743959	3.26578	57.312	0	1	1	1	24	10621	P10889	P10889	biological regulation;calcium ion homeostasis;cation homeostasis;cell chemotaxis;cell death;cell migration;cell motility;cell surface receptor linked signaling pathway;cellular calcium ion homeostasis;cellular cation homeostasis;cellular chemical homeostasis;cellular component movement;cellular divalent inorganic cation homeostasis;cellular homeostasis;cellular ion homeostasis;cellular metal ion …	binding;chemokine activity;chemokine receptor binding;CXCR chemokine receptor binding;cytokine activity;cytokine receptor binding;G-protein-coupled receptor binding;protein binding;receptor binding	extracellular region part;extracellular space	Chemokine signaling pathway;Cytokine-cytokine receptor interaction	Chemokine_CXC;Chemokine_CXC_CS;Chemokine_IL8-like_dom	C-X-C motif chemokine 2
15.9048	15.8204	16.0156	15.9977	16.022	16.6364	16.4802	16.7586	Il19		1.74379	0.0163667	-0.53968	-3.22432	1.4794	0.0025456	1	1	1	4	20287	Q8CJ70	Q8CJ70	apoptosis;biological regulation;cell death;cellular metabolic process;cellular process;cytokine biosynthetic process;cytokine metabolic process;death;defense response;immune response;immune system process;inflammatory response;interleukin-6 biosynthetic process;macromolecule metabolic process;metabolic process;positive regulation of biological process;positive regulation of cell communication;pos…	binding;cytokine activity;protein binding;receptor binding	extracellular region part;extracellular space	Cytokine-cytokine receptor interaction;Jak-STAT signaling pathway	4_helix_cytokine_core;4_helix_cytokine-like_core;IL-10/19/20/24/26_fam;IL-10_CS;IL-19	Interleukin-19
15.0262	15.6946	15.5594	14.8578	15.0758	16.142	15.9538	15.0926	Il1b		0.349429	0.373749	-0.281549	-0.812996	0.80361	0.0099793	1	1	1	2.6	30931	P10749	P10749	activation of MAPK activity;acute inflammatory response;acute-phase response;amine metabolic process;aminoglycan biosynthetic process;aminoglycan metabolic process;biological adhesion;biological regulation;biosynthetic process;carbohydrate biosynthetic process;carbohydrate metabolic process;cell adhesion;cell chemotaxis;cell death;cell migration;cell motility;cell surface receptor linked signalin…	binding;cytokine activity;cytokine receptor binding;growth factor receptor binding;interleukin-1 receptor binding;protein binding;protein domain specific binding;receptor binding	cell part;cytoplasmic membrane-bounded vesicle;cytoplasmic part;cytoplasmic vesicle;extracellular region;extracellular region part;extracellular space;intracellular membrane-bounded organelle;intracellular organelle;intracellular part;membrane-bounded organelle;membrane-bounded vesicle;organelle;stored secretory granule;vesicle	African trypanosomiasis;Alzheimer's disease;Amoebiasis;Apoptosis;Chagas disease (American trypanosomiasis);Cytokine-cytokine receptor interaction;Cytosolic DNA-sensing pathway;Graft-versus-host disease;Hematopoietic cell lineage;ko05152;Leishmaniasis;Malaria;MAPK signaling pathway;Measles;NOD-like receptor signaling pathway;Osteoclast differentiation;Prion diseases;Rheumatoid arthritis;Toll-like …	Cytokine_IL1-like;IL-1_alpha/beta;IL-1_beta;IL-1_CS;IL-1_fam;IL-1_fam/FGF_fam;IL-1_propep	Interleukin-1 beta
20.5303	21.0653	20.6091	20.3978	20.3109	19.5759	19.4617	19.2263	Emr1	+	1.97469	0.0204766	1.00693	3.65837	323.31	0	19	19	19	21.6	102130	Q61549	Q61549		binding;calcium ion binding;cation binding;G-protein coupled receptor activity;ion binding;metal ion binding;molecular transducer activity;receptor activity;signal transducer activity;signaling receptor activity;transmembrane signaling receptor activity	cell part;cell periphery;external side of plasma membrane;integral to membrane;intrinsic to membrane;membrane;membrane part;plasma membrane;plasma membrane part		cEGF;EGF_Ca-bd_CS;EGF-like_Ca-bd_dom;EGF-like_CS;EGF-type_Asp/Asn_hydroxyl_site;EG-like_dom;GPCR_2_EMR1_rcpt;GPCR_2_secretin-like;GPCR_2_secretin-like_CS;GPCR_2-like;GPS;Growth_fac_rcpt_N_dom	EGF-like module-containing mucin-like hormone receptor-like 1
22.3028	23.4761	22.8283	22.3013	22.3322	21.4948	21.4305	21.4468	Lgals1	+	1.59956	0.0157995	1.05111	2.96425	323.31	0	17	17	17	95.6	14866	P16045	P16045	apoptosis;B cell activation;B cell activation involved in immune response;B cell differentiation;biological adhesion;biological regulation;carbohydrate homeostasis;cell activation;cell activation involved in immune response;cell adhesion;cell death;cell differentiation;cell-cell adhesion;cellular chemical homeostasis;cellular developmental process;cellular glucose homeostasis;cellular homeostasis…	binding;carbohydrate binding;disaccharide binding;galactose binding;galactoside binding;lactose binding;molecular transducer activity;monosaccharide binding;signal transducer activity;sugar binding	cell part;cell surface;cytoplasm;extracellular matrix;extracellular membrane-bounded organelle;extracellular organelle;extracellular region part;extracellular space;extracellular vesicular exosome;intracellular;intracellular membrane-bounded organelle;intracellular organelle;intracellular part;membrane-bounded organelle;membrane-bounded vesicle;nucleus;organelle;proteinaceous extracellular matrix…		ConA-like_dom;Galectin_1;Galectin_CRD	Galectin-1
21.7391	21.0553	21.2584	21.1594	21.1001	19.9943	19.8382	19.3388	Rpl13a	+	1.66458	0.0155827	1.23519	3.08054	99.163	0	24	24	15	64.5	23464	P19253;E9Q5A0	P19253;E9Q5A0	anatomical structure morphogenesis;biological regulation;biosynthetic process;cell chemotaxis;cell migration;cell motility;cellular biosynthetic process;cellular component movement;cellular macromolecule biosynthetic process;cellular macromolecule metabolic process;cellular metabolic process;cellular process;cellular protein metabolic process;cellular response to chemical stimulus;cellular respon…	binding;mRNA binding;nucleic acid binding;RNA binding;structural constituent of ribosome;structural molecule activity	adherens junction;anchoring junction;cell junction;cell part;cell-substrate adherens junction;cell-substrate junction;cytoplasm;cytosolic large ribosomal subunit;focal adhesion;intracellular membrane-bounded organelle;intracellular non-membrane-bounded organelle;intracellular organelle;intracellular organelle part;intracellular part;large ribosomal subunit;macromolecular complex;membrane;membrane…	Ribosome	4_helix_cytokine_core;4_helix_cytokine-like_core;Flt3_lig;Ribosomal_L13;Ribosomal_L13_CS;Ribosomal_L13_dom;Ribosomal_L13_euk/arc	60S ribosomal protein L13a
20.1153	19.7934	19.7175	19.5751	19.4143	18.4991	18.4846	18.6868	Scp2	+	2.22675	0.0263577	1.02913	4.16176	48.078	0	14	14	14	27.1	59125	P32020;P32020-2;A2APS5;A2APS4	P32020;P32020-2	acyl-CoA metabolic process;biological regulation;biosynthetic process;C21-steroid hormone biosynthetic process;C21-steroid hormone metabolic process;cellular biosynthetic process;cellular component organization;cellular component organization at cellular level;cellular component organization or biogenesis;cellular component organization or biogenesis at cellular level;cellular hormone metabolic p…	binding;C-acyltransferase activity;carboxylic acid binding;catalytic activity;cholesterol binding;coenzyme binding;cofactor binding;fatty acid binding;fatty-acyl-CoA binding;lipid binding;lipid transporter activity;monocarboxylic acid binding;oleic acid binding;phosphatidylinositol transporter activity;phospholipid transporter activity;propanoyl-CoA C-acyltransferase activity;propionyl-CoA C2-tri…	cell part;cytoplasm;cytoplasmic part;extracellular membrane-bounded organelle;extracellular organelle;extracellular region part;extracellular vesicular exosome;intracellular membrane-bounded organelle;intracellular organelle;intracellular organelle part;intracellular part;macromolecular complex;membrane;membrane-bounded organelle;membrane-bounded vesicle;microbody;mitochondrion;nuclear part;nucle…	Peroxisome;PPAR signaling pathway;Primary bile acid biosynthesis	SCP2_sterol-bd_dom;Thiolase_acyl_enz_int_AS;Thiolase_C;Thiolase_CS;Thiolase_N;Thiolase-like;Thiolase-like_subgr	Non-specific lipid-transfer protein
20.1592	20.289	20.0018	20.02	19.8088	18.6492	18.4767	18.3585	Rpl27	+	2.04741	0.0225806	1.2942	3.80019	210.5	0	12	12	12	61.8	15798	P61358;A2A4Q0;E9PV49	P61358;A2A4Q0	biosynthetic process;cellular biosynthetic process;cellular macromolecule biosynthetic process;cellular macromolecule metabolic process;cellular metabolic process;cellular process;cellular protein metabolic process;macromolecule biosynthetic process;macromolecule metabolic process;metabolic process;primary metabolic process;protein metabolic process;translation	structural constituent of ribosome;structural molecule activity	cell part;cytoplasmic part;intracellular non-membrane-bounded organelle;intracellular organelle;intracellular part;macromolecular complex;non-membrane-bounded organelle;organelle;ribonucleoprotein complex;ribosome	Ribosome	KOW;Rib_L2_dom2;Ribosomal_L27e;Ribosomal_L27e_CS;Translation_prot_SH3-like	60S ribosomal protein L27
19.0897	19.391	19.0373	19.0507	18.926	18.0108	17.82	17.6081	Rpl32	+	1.88132	0.0178139	1.05092	3.47999	18.39	0	12	12	12	56.3	15860	P62911;P17932;A2AD25;F6WJV0	P62911	biosynthetic process;cellular biosynthetic process;cellular macromolecule biosynthetic process;cellular macromolecule metabolic process;cellular metabolic process;cellular process;cellular protein metabolic process;macromolecule biosynthetic process;macromolecule metabolic process;metabolic process;primary metabolic process;protein metabolic process;translation	structural constituent of ribosome;structural molecule activity	cell part;centrosome;cytoplasmic part;cytoskeletal part;cytosolic large ribosomal subunit;intracellular non-membrane-bounded organelle;intracellular organelle;intracellular organelle part;intracellular part;large ribosomal subunit;macromolecular complex;membrane;microtubule organizing center;non-membrane-bounded organelle;organelle;organelle part;ribonucleoprotein complex;ribosome	Ribosome	Ribosomal_L32e;Ribosomal_L32e_CS	60S ribosomal protein L32
20.7523	20.4971	20.32	20.4897	20.2542	18.9934	18.8178	18.8298	Cstb	+	1.95238	0.020382	1.29103	3.61538	101.12	0	11	11	11	73.5	11045	Q62426	Q62426	adult behavior;adult locomotory behavior;behavior;biological regulation;locomotory behavior;multicellular organismal process;negative regulation of biological process;negative regulation of catalytic activity;negative regulation of cellular metabolic process;negative regulation of cellular process;negative regulation of cellular protein metabolic process;negative regulation of endopeptidase activ…	binding;cysteine-type endopeptidase inhibitor activity;endopeptidase inhibitor activity;endopeptidase regulator activity;enzyme binding;enzyme inhibitor activity;enzyme regulator activity;peptidase inhibitor activity;peptidase regulator activity;protease binding;protein binding	cell part;cytoplasm;extracellular membrane-bounded organelle;extracellular organelle;extracellular region part;extracellular space;extracellular vesicular exosome;intracellular membrane-bounded organelle;intracellular non-membrane-bounded organelle;intracellular organelle;intracellular organelle part;intracellular part;membrane-bounded organelle;membrane-bounded vesicle;non-membrane-bounded organ…		Prot_inh_cystat;Prot_inh_cystat_CS;Prot_inh_stefinA	Cystatin-B
17.4256	17.1766	17.2506	17.44	17.0678	15.9055	15.7045	15.4907	Eif2b3	+	1.93212	0.0199897	1.28106	3.57654	55.434	0	11	11	11	25.9	50488	B1AUN2;B1AUN3;Q3UKV0	B1AUN2;B1AUN3;Q3UKV0	anatomical structure development;biological regulation;cell development;cellular developmental process;cellular process;cellular response to stimulus;cellular response to stress;developmental process;glial cell development;negative regulation of biological process;negative regulation of biosynthetic process;negative regulation of cellular biosynthetic process;negative regulation of cellular macro…	binding;catalytic activity;enzyme regulator activity;GTPase regulator activity;guanyl-nucleotide exchange factor activity;nucleic acid binding;nucleoside-triphosphatase regulator activity;nucleotidyltransferase activity;RNA binding;transferase activity;transferase activity, transferring phosphorus-containing groups;translation factor activity, nucleic acid binding;translation initiation factor ac…	cell part;cytoplasm;cytoplasmic part;eukaryotic translation initiation factor 2B complex;intracellular part;macromolecular complex;protein complex	RNA transport	NTP_transferase;Nucleotide-diphossugar_trans
17.4248	17.3041	17.1548	17.2826	17.0857	14.8189	14.4548	14.0966	Cep162	+	1.74255	0.0163877	2.17759	3.22206	20.901	0	10	10	10	6.1	160850	Q6ZQ06	Q6ZQ06	anatomical structure formation involved in morphogenesis;cell projection assembly;cell projection organization;cellular component assembly;cellular component assembly at cellular level;cellular component assembly involved in morphogenesis;cellular component organization;cellular component organization at cellular level;cellular component organization or biogenesis;cellular component organization …		axonemal microtubule;axoneme part;cell part;cell projection part;centriole;centrosome;cytoplasm;cytoplasmic part;cytoskeletal part;intracellular non-membrane-bounded organelle;intracellular organelle;intracellular organelle part;intracellular part;macromolecular complex;microtubule;microtubule organizing center;microtubule organizing center part;non-membrane-bounded organelle;nuclear part;nucleop…			Centrosomal protein of 162 kDa
19.2906	19.2681	19.1378	19.4818	19.2333	17.3535	17.0789	16.8713	Tmed2	+	1.64025	0.0155287	1.66031	3.03684	73.037	0	10	10	10	52.3	19914	F6V6T4;Q9R0Q3;Q8BPI2	F6V6T4;Q9R0Q3;Q8BPI2	anatomical structure development;anatomical structure morphogenesis;biological regulation;blood vessel development;cellular component organization;cellular component organization at cellular level;cellular component organization or biogenesis;cellular component organization or biogenesis at cellular level;cellular process;developmental process;embryonic morphogenesis;embryonic organ development;e…		cell part;coated vesicle;coated vesicle membrane;COPI coated vesicle membrane;COPI-coated vesicle;cytoplasmic membrane-bounded vesicle;cytoplasmic part;cytoplasmic vesicle;cytoplasmic vesicle membrane;cytoplasmic vesicle part;endoplasmic reticulum;endoplasmic reticulum membrane;endoplasmic reticulum part;endoplasmic reticulum-Golgi intermediate compartment;endoplasmic reticulum-Golgi intermediate…		GOLD;TMP21-related	Transmembrane emp24 domain-containing protein 2
17.5778	17.3512	17.584	17.5682	17.4896	16.1401	15.9704	15.9543	Ppp2r4	+	1.63554	0.0154536	1.13169	3.02841	68.313	0	9	9	9	42.7	36710	P58389;A2AWE9;A2AWF0;B7ZDE0;F6Z6I0;D6RFC2	P58389;A2AWE9	biological regulation;cell cycle process;cellular component organization;cellular component organization at cellular level;cellular component organization or biogenesis;cellular component organization or biogenesis at cellular level;cellular macromolecule metabolic process;cellular metabolic process;cellular process;cellular protein metabolic process;cytoskeleton organization;macromolecule metabo…	adenyl nucleotide binding;adenyl ribonucleotide binding;ATP binding;ATPase activity;binding;catalytic activity;cis-trans isomerase activity;enzyme activator activity;enzyme binding;enzyme regulator activity;hydrolase activity;hydrolase activity, acting on acid anhydrides;hydrolase activity, acting on acid anhydrides, in phosphorus-containing anhydrides;identical protein binding;isomerase activity…	calcium channel complex;cation channel complex;cell part;cytoplasm;extracellular membrane-bounded organelle;extracellular organelle;extracellular region part;extracellular vesicular exosome;intracellular membrane-bounded organelle;intracellular organelle;intracellular organelle part;intracellular part;ion channel complex;macromolecular complex;membrane part;membrane-bounded organelle;membrane-bou…		Phstyr_phstse_ac	Serine/threonine-protein phosphatase 2A activator
20.9568	20.3349	20.4241	20.6443	20.4324	19.4628	19.1719	18.6634	Ptma	+	1.57248	0.0163969	1.15738	2.91624	272.94	0	9	9	9	31.5	12254	P26350;J3QPK6	P26350	ATP-dependent chromatin remodeling;cellular component organization;cellular component organization at cellular level;cellular component organization or biogenesis;cellular component organization or biogenesis at cellular level;cellular macromolecular complex subunit organization;cellular process;chromatin modification;chromatin organization;chromatin remodeling;chromosome organization;histone exc…	binding;histone binding;protein binding	cell part;intracellular membrane-bounded organelle;intracellular organelle;intracellular part;membrane-bounded organelle;nucleus;organelle		Pro/parathymosin	Prothymosin alpha;Prothymosin alpha, N-terminally processed;Thymosin alpha
20.2979	20.0883	20.0887	20.1721	19.9	18.8931	18.899	18.7407	Rpl30	+	2.09139	0.0238821	1.05352	3.88727	70.31	0	9	9	9	76.5	12784	P62889	P62889	biosynthetic process;cellular biosynthetic process;cellular macromolecule biosynthetic process;cellular macromolecule metabolic process;cellular metabolic process;cellular process;cellular protein metabolic process;macromolecule biosynthetic process;macromolecule metabolic process;metabolic process;primary metabolic process;protein metabolic process;translation	structural constituent of ribosome;structural molecule activity	adherens junction;anchoring junction;cell junction;cell part;cell-substrate adherens junction;cell-substrate junction;cytoplasm;cytosolic large ribosomal subunit;extracellular membrane-bounded organelle;extracellular organelle;extracellular region part;extracellular vesicular exosome;focal adhesion;intracellular membrane-bounded organelle;intracellular organelle;intracellular organelle part;intra…	Ribosome	L30e-like;Ribosomal_L30e;Ribosomal_L30e_CS;Ribosomal_L7Ae/L30e/S12e/Gad45	60S ribosomal protein L30
20.2	20.1285	19.9294	19.9539	19.9294	18.914	18.7301	18.4251	Vps29	+	1.71258	0.0162136	1.05328	3.16738	153.72	0	9	9	9	60.4	16137	D3Z645;Q9QZ88;D3YYD5;Q9QZ88-2;D3YW98	D3Z645;Q9QZ88;D3YYD5;Q9QZ88-2;D3YW98	cellular process;endosome transport;establishment of localization;establishment of localization in cell;establishment of protein localization;Golgi to vacuole transport;Golgi vesicle transport;intracellular protein transport;intracellular transport;post-Golgi vesicle-mediated transport;protein transport;retrograde transport, endosome to Golgi;transport;vacuolar transport;vesicle-mediated transport	binding;cation binding;ion binding;metal ion binding;transition metal ion binding;zinc ion binding	cell part;cytoplasm;cytoplasmic part;endosomal part;endosome;endosome membrane;extracellular membrane-bounded organelle;extracellular organelle;extracellular region part;extracellular vesicular exosome;intracellular membrane-bounded organelle;intracellular organelle;intracellular organelle part;intracellular part;macromolecular complex;membrane;membrane part;membrane-bounded organelle;membrane-bo…		Calcineurin-like_PHP_lpxH;Metallo-depent_PP-like;Phosphodiesterase_MJ0936/Vps29;Vps29	Vacuolar protein sorting-associated protein 29
19.726	19.6809	19.742	19.4925	19.7029	18.3829	18.2445	18.1496	Aif1	+	1.519	0.0171551	1.04035	2.82213	219.51	0	8	8	8	44.2	16910	O70200;G3UYJ2	O70200	actin cytoskeleton organization;actin filament bundle assembly;actin filament organization;actin filament polymerization;actin filament-based process;actin polymerization or depolymerization;biological regulation;cell activation;cell communication;cellular component assembly;cellular component assembly at cellular level;cellular component organization;cellular component organization at cellular l…	actin binding;actin filament binding;binding;calcium ion binding;cation binding;cytoskeletal protein binding;ion binding;metal ion binding;protein binding	actin filament;cell part;cell projection;cell projection membrane;cell projection part;cytoplasm;cytoplasmic part;cytoskeletal part;cytosol;intracellular membrane-bounded organelle;intracellular organelle;intracellular organelle part;intracellular part;lamellipodium;leading edge membrane;macromolecular complex;membrane part;membrane-bounded organelle;nucleus;organelle;organelle part;perikaryon;pe…		EF_hand_dom;EF-hand-dom_pair	Allograft inflammatory factor 1
19.8426	19.3857	19.3208	19.9642	19.432	18.2236	18.1872	18.2699	Atp6ap1	+	1.73887	0.0163631	1.10014	3.21532	35.952	0	8	8	8	18.8	51007	Q9R1Q9;Q3TKX1;B7FAU7;B7FAU3	Q9R1Q9;Q3TKX1;B7FAU7	ATP hydrolysis coupled proton transport;biological regulation;cation homeostasis;cation transport;cellular process;chemical homeostasis;energy coupled proton transport, against electrochemical gradient;establishment of localization;establishment of organelle localization;homeostatic process;hydrogen transport;ion homeostasis;ion transmembrane transport;ion transport;monovalent inorganic cation ho…	active transmembrane transporter activity;adenyl nucleotide binding;adenyl ribonucleotide binding;ATP binding;ATPase activity;ATPase activity, coupled;ATPase activity, coupled to movement of substances;ATPase activity, coupled to transmembrane movement of ions;ATPase activity, coupled to transmembrane movement of substances;binding;catalytic activity;cation transmembrane transporter activity;cati…	cell part;cytoplasmic part;extracellular membrane-bounded organelle;extracellular organelle;extracellular region part;extracellular vesicular exosome;integral to membrane;intracellular organelle part;intracellular part;intrinsic to membrane;macromolecular complex;membrane;membrane part;membrane-bounded organelle;membrane-bounded vesicle;organelle;organelle membrane;organelle part;protein complex;…	Epithelial cell signaling in Helicobacter pylori infection;ko05152;Lysosome;Oxidative phosphorylation;Phagosome;Rheumatoid arthritis;Vibrio cholerae infection	ATPase_V1-cplx_s1su;BIG/ATPase_V1_suS1	V-type proton ATPase subunit S1
17.3398	17.2457	17.3984	17.4859	17.0218	16.3142	16.2696	15.2963	Gnl2	+	1.72489	0.016284	1.14195	3.18978	126.5	0	8	8	8	13.6	83345	Q99LH1;B1ASC2	Q99LH1;B1ASC2	cellular component biogenesis;cellular component biogenesis at cellular level;cellular component organization or biogenesis;cellular component organization or biogenesis at cellular level;cellular process;metabolic process;ribonucleoprotein complex biogenesis;ribosome biogenesis	binding;catalytic activity;GTP binding;GTPase activity;guanyl nucleotide binding;guanyl ribonucleotide binding;hydrolase activity;hydrolase activity, acting on acid anhydrides;hydrolase activity, acting on acid anhydrides, in phosphorus-containing anhydrides;nucleoside-triphosphatase activity;nucleotide binding;purine nucleotide binding;purine ribonucleoside triphosphate binding;purine ribonucleo…	cell part;intracellular non-membrane-bounded organelle;intracellular organelle;intracellular organelle part;intracellular part;membrane;non-membrane-bounded organelle;nuclear part;nucleolus;organelle;organelle part	Ribosome biogenesis in eukaryotes	G_CP_dom;GTP_binding_domain;GTP-bd_ortho_bundle;NOG2;NOG2_N_dom;P-loop_NTPase	Nucleolar GTP-binding protein 2
19.1854	19.0495	18.9365	18.5899	18.6982	17.284	17.0897	17.2354	Ndufa4	+	1.85687	0.0177268	1.36348	3.43394	113.49	0	8	8	8	56.1	9326.7	Q62425	Q62425		binding;catalytic activity;cation transmembrane transporter activity;cytochrome-c oxidase activity;heme-copper terminal oxidase activity;hydrogen ion transmembrane transporter activity;inorganic cation transmembrane transporter activity;ion transmembrane transporter activity;monovalent inorganic cation transmembrane transporter activity;oxidoreductase activity;oxidoreductase activity, acting on a…	cell part;cytoplasmic part;extracellular membrane-bounded organelle;extracellular organelle;extracellular region part;extracellular vesicular exosome;intracellular membrane-bounded organelle;intracellular organelle;intracellular organelle part;intracellular part;macromolecular complex;membrane;membrane part;membrane-bounded organelle;membrane-bounded vesicle;mitochondrial inner membrane;mitochond…	Alzheimer's disease;Huntington's disease;Oxidative phosphorylation;Parkinson's disease	B12D	Cytochrome c oxidase subunit NDUFA4
20.137	19.9774	19.9236	20.0448	19.8378	18.8237	18.7046	18.6329	Rab1b	+	1.92965	0.0198357	1.02097	3.57181	323.31	0	16	8	8	84.1	22187	Q9D1G1	Q9D1G1	autophagy;biological regulation;catabolic process;cellular catabolic process;cellular component assembly;cellular component assembly at cellular level;cellular component organization;cellular component organization at cellular level;cellular component organization or biogenesis;cellular component organization or biogenesis at cellular level;cellular metabolic process;cellular process;cellular pro…	binding;catalytic activity;GTP binding;GTPase activity;guanyl nucleotide binding;guanyl ribonucleotide binding;hydrolase activity;hydrolase activity, acting on acid anhydrides;hydrolase activity, acting on acid anhydrides, in phosphorus-containing anhydrides;nucleoside-triphosphatase activity;nucleotide binding;purine nucleotide binding;purine ribonucleoside triphosphate binding;purine ribonucleo…	cell part;cytoplasmic part;endoplasmic reticulum membrane;endoplasmic reticulum part;endoplasmic reticulum-Golgi intermediate compartment;extracellular membrane-bounded organelle;extracellular organelle;extracellular region part;extracellular vesicular exosome;Golgi apparatus;Golgi apparatus part;Golgi membrane;intracellular membrane-bounded organelle;intracellular organelle;intracellular organel…		P-loop_NTPase;Small_GTPase;Small_GTPase_Rab_type;Small_GTP-bd_dom	Ras-related protein Rab-1B
16.9156	16.7302	16.3862	15.8956	15.7711	14.4405	14.304	13.7261	Rps24	+	2.12103	0.0249359	1.92148	3.94651	15.834	0	8	8	8	55.4	15069	P62849-2;P62849-3;P62849	P62849-2;P62849-3;P62849	biological regulation;biosynthetic process;cellular biosynthetic process;cellular component biogenesis;cellular component biogenesis at cellular level;cellular component organization or biogenesis;cellular component organization or biogenesis at cellular level;cellular macromolecule biosynthetic process;cellular macromolecule metabolic process;cellular metabolic process;cellular nitrogen compound…	binding;nucleotide binding;structural constituent of ribosome;structural molecule activity	cell part;cytoplasm;cytosolic small ribosomal subunit;intracellular membrane-bounded organelle;intracellular non-membrane-bounded organelle;intracellular organelle;intracellular organelle part;intracellular part;macromolecular complex;membrane;membrane-bounded organelle;non-membrane-bounded organelle;nuclear part;nucleolus;nucleus;organelle;organelle part;ribonucleoprotein complex;small ribosomal…	Ribosome	Nucleotide-bd_a/b_plait;Ribosomal_L23/L15e_core_dom;Ribosomal_S24e;Ribosomal_S24e_CS	40S ribosomal protein S24
20.3766	20.9937	20.2061	20.0607	19.9184	18.8807	18.9602	18.8081	S100a10	+	2.05744	0.023019	1.26743	3.81996	36.547	0	8	8	8	67	11186	P08207	P08207	biological regulation;cellular component assembly;cellular component assembly at cellular level;cellular component organization;cellular component organization at cellular level;cellular component organization or biogenesis;cellular component organization or biogenesis at cellular level;cellular membrane organization;cellular process;establishment of localization;establishment of protein localiza…	binding;calcium ion binding;cation binding;identical protein binding;ion binding;ion channel binding;metal ion binding;protein binding;protein dimerization activity;protein homodimerization activity	cell part;extracellular membrane-bounded organelle;extracellular organelle;extracellular region part;extracellular vesicular exosome;extrinsic to membrane;extrinsic to plasma membrane;membrane part;membrane raft;membrane-bounded organelle;membrane-bounded vesicle;organelle;plasma membrane part;vesicle		EF_hand_dom;EF-hand-dom_pair;S100/CaBP-9k_CS;S100_Ca-bd_sub;S100-A10	Protein S100-A10
19.9162	19.5894	19.6683	19.6359	19.5534	18.5199	18.391	18.2547	S100a4	+	1.81316	0.0168007	1.02271	3.35229	23.296	0	8	8	8	47.5	11721	P07091;D3YUT9	P07091;D3YUT9	biological regulation;positive regulation of biological process;positive regulation of cell communication;positive regulation of cellular process;positive regulation of I-kappaB kinase/NF-kappaB cascade;positive regulation of intracellular protein kinase cascade;positive regulation of response to stimulus;positive regulation of signal transduction;positive regulation of signaling;regulation of bi…	binding;calcium ion binding;cation binding;identical protein binding;ion binding;metal ion binding;protein binding;RAGE receptor binding;receptor binding	cell part;cell projection;cytoplasmic part;extracellular membrane-bounded organelle;extracellular organelle;extracellular region part;extracellular space;extracellular vesicular exosome;intracellular membrane-bounded organelle;intracellular organelle;intracellular part;membrane-bounded organelle;membrane-bounded vesicle;neuron projection;nucleus;organelle;perinuclear region of cytoplasm;vesicle		EF_Hand_1_Ca_BS;EF_hand_dom;EF-hand-dom_pair;S100/CaBP-9k_CS;S100_Ca-bd_sub;S100-A4	Protein S100-A4;Protein S100
16.0388	17.159	16.0018	16.0433	15.9683	14.8995	14.6176	13.8905	Aida	+	1.53238	0.0169907	1.46672	2.84559	62.585	0	7	7	7	30.5	34888	Q8C4Q6;Q8C4Q6-2	Q8C4Q6;Q8C4Q6-2	biological regulation;determination of ventral identity;developmental process;dorsal/ventral pattern formation;negative regulation of biological process;negative regulation of catalytic activity;negative regulation of cell communication;negative regulation of cellular process;negative regulation of determination of dorsal identity;negative regulation of developmental process;negative regulation o…	binding;protein binding;protein domain specific binding	cell part;cytoplasm;intracellular part		Aida_C;AIDA_N	Axin interactor, dorsalization-associated protein
19.5038	19.2259	19.0539	18.9342	18.731	17.3291	17.172	17.2584	Atp5e	+	2.1389	0.0257685	1.55678	3.98247	5.573	0	7	7	7	73.1	5837.8	P56382	P56382	ATP biosynthetic process;ATP metabolic process;ATP synthesis coupled proton transport;biosynthetic process;cation transport;cellular biosynthetic process;cellular metabolic process;cellular nitrogen compound biosynthetic process;cellular nitrogen compound metabolic process;cellular process;energy coupled proton transport, down electrochemical gradient;establishment of localization;heterocycle bio…	active transmembrane transporter activity;ATPase activity;ATPase activity, coupled;ATPase activity, coupled to movement of substances;ATPase activity, coupled to transmembrane movement of ions;ATPase activity, coupled to transmembrane movement of ions, phosphorylative mechanism;ATPase activity, coupled to transmembrane movement of substances;catalytic activity;cation transmembrane transporter act…	cell part;cytoplasmic part;intracellular membrane-bounded organelle;intracellular organelle;intracellular organelle part;intracellular part;macromolecular complex;membrane;membrane part;membrane-bounded organelle;mitochondrial inner membrane;mitochondrial membrane;mitochondrial membrane part;mitochondrial part;mitochondrial proton-transporting ATP synthase complex;mitochondrial proton-transportin…	Alzheimer's disease;Huntington's disease;Oxidative phosphorylation;Parkinson's disease	ATPase_F1-cplx_esu_mt	ATP synthase subunit epsilon, mitochondrial
19.2937	18.9767	19.0622	19.1626	18.8118	17.7877	17.7222	17.9067	Cers6	+	2.17198	0.0265724	1.06671	4.04948	27.475	0	7	7	7	12.8	45716	H3BL08;Q8C172	H3BL08;Q8C172	biosynthetic process;cellular biosynthetic process;cellular lipid metabolic process;cellular metabolic process;cellular process;ceramide biosynthetic process;ceramide metabolic process;lipid biosynthetic process;lipid metabolic process;membrane lipid biosynthetic process;membrane lipid metabolic process;metabolic process;primary metabolic process;sphingoid biosynthetic process;sphingoid metabolic…	binding;catalytic activity;DNA binding;N-acyltransferase activity;nucleic acid binding;sphingosine N-acyltransferase activity;transferase activity;transferase activity, transferring acyl groups;transferase activity, transferring acyl groups other than amino-acyl groups	cell part;cytoplasmic part;endoplasmic reticulum;endoplasmic reticulum membrane;endoplasmic reticulum part;integral to membrane;intracellular membrane-bounded organelle;intracellular organelle;intracellular organelle part;intracellular part;intrinsic to membrane;membrane;membrane part;membrane-bounded organelle;nuclear membrane;nuclear part;nucleus;organelle;organelle membrane;organelle part		Homeobox_dom;Homeodomain-like;Lag1/Lac1;TLC-dom	Ceramide synthase 6
16.9465	16.4221	16.623	16.9471	16.572	15.1704	15.0957	15.0354	Rad23b	+	1.7523	0.0163803	1.2663	3.23991	62.997	0	7	7	7	20.4	43512	P54728	P54728	biological regulation;catabolic process;cellular catabolic process;cellular component organization;cellular component organization at cellular level;cellular component organization or biogenesis;cellular component organization or biogenesis at cellular level;cellular macromolecule catabolic process;cellular macromolecule metabolic process;cellular metabolic process;cellular nitrogen compound meta…	binding;damaged DNA binding;DNA binding;nucleic acid binding;polyubiquitin binding;protein binding;small conjugating protein binding;ubiquitin binding	cell part;cytoplasm;intracellular organelle part;intracellular part;macromolecular complex;nuclear part;nucleoplasm;nucleotide-excision repair complex;organelle part;proteasome complex;protein complex;XPC complex	Nucleotide excision repair;Protein processing in endoplasmic reticulum	Rad23;STI1_HS-bd;UBA/transl_elong_EF1B_N_euk;UBA/Ts_N;UBA-like;Ubiquitin-like;Ubiquitin-rel_dom;XPC-bd	UV excision repair protein RAD23 homolog B
19.8687	19.6022	19.4993	19.3788	19.2755	17.6176	17.4327	17.2163	Rpl35;Gm10269	+	1.90818	0.0186968	1.70172	3.53089	49.648	0	7	7	7	38.2	14552	Q6ZWV7;G3UWD7;E9Q091;F6XS56	Q6ZWV7;G3UWD7	biosynthetic process;cellular biosynthetic process;cellular macromolecule biosynthetic process;cellular macromolecule metabolic process;cellular metabolic process;cellular process;cellular protein metabolic process;macromolecule biosynthetic process;macromolecule metabolic process;metabolic process;primary metabolic process;protein metabolic process;translation	structural constituent of ribosome;structural molecule activity	cell part;cytoplasmic part;intracellular non-membrane-bounded organelle;intracellular organelle;intracellular part;macromolecular complex;non-membrane-bounded organelle;organelle;ribonucleoprotein complex;ribosome	Ribosome	Ribosomal_L29;Ribosomal_L29_CS	60S ribosomal protein L35
18.7632	18.6857	18.5577	18.5407	18.1972	17.6707	17.4344	17.0447	Slc16a3	+	2.27191	0.0296716	1.0501	4.25566	78.96	0	7	7	7	13	50373	P57787;B1ATM1;B1ATM2	P57787	anion transport;carboxylic acid transport;cellular process;establishment of localization;ion transmembrane transport;ion transport;lactate transmembrane transport;lactate transport;monocarboxylic acid transport;organic acid transport;organic anion transport;organic substance transport;plasma membrane lactate transport;transmembrane transport;transport	active transmembrane transporter activity;carboxylic acid transmembrane transporter activity;lactate transmembrane transporter activity;monocarboxylic acid transmembrane transporter activity;organic acid transmembrane transporter activity;secondary active monocarboxylate transmembrane transporter activity;secondary active transmembrane transporter activity;substrate-specific transmembrane transpo…	actin cytoskeleton;cell part;cytoskeleton;integral to membrane;integral to plasma membrane;intracellular non-membrane-bounded organelle;intracellular organelle;intracellular organelle part;intracellular part;intrinsic to membrane;intrinsic to plasma membrane;membrane;membrane part;non-membrane-bounded organelle;nuclear membrane;nuclear part;organelle;organelle membrane;organelle part;plasma membr…		MCT;MCT4;MFS;MFS_dom	Monocarboxylate transporter 4
18.0703	17.9389	17.9479	18.0864	17.8674	16.6283	16.3779	16.3686	Arl6ip1	+	1.80585	0.0167214	1.20031	3.3387	88.762	0	6	6	6	29.6	23437	Q9JKW0	Q9JKW0	cotranslational protein targeting to membrane;establishment of localization;establishment of localization in cell;establishment of protein localization;intracellular protein transport;intracellular transport;protein targeting;protein targeting to membrane;protein transport;transport		cell part;cytoplasm;cytoplasmic part;cytosol;endoplasmic reticulum part;integral to membrane;intracellular organelle part;intracellular part;intrinsic to membrane;macromolecular complex;membrane;membrane part;organelle part;protein complex;Sec61 translocon complex;translocon complex		Reticulon	ADP-ribosylation factor-like protein 6-interacting protein 1
18.9778	18.4188	18.5017	18.843	18.5105	16.9141	16.9903	17.1688	Arl6ip5	+	1.74997	0.0163569	1.28937	3.23563	35.063	0	6	6	6	27.7	21557	Q8R5J9	Q8R5J9	acidic amino acid transport;amine transport;amino acid transport;anion transport;biological regulation;carboxylic acid transport;cellular chemical homeostasis;cellular homeostasis;cellular ion homeostasis;cellular process;chemical homeostasis;establishment of localization;homeostatic process;induction of apoptosis;induction of apoptosis by intracellular signals;induction of apoptosis by oxidative…		cell part;cytoplasmic part;cytoskeleton;endoplasmic reticulum;endoplasmic reticulum membrane;endoplasmic reticulum part;extracellular membrane-bounded organelle;extracellular organelle;extracellular region part;extracellular vesicular exosome;integral to membrane;intracellular membrane-bounded organelle;intracellular non-membrane-bounded organelle;intracellular organelle;intracellular organelle p…		Prenylated_rab_accept_PRA1	PRA1 family protein 3
20.8069	20.3043	20.6115	20.9536	20.5264	19.4798	19.2856	19.1861	Arl8b	+	1.67413	0.0157574	1.04961	3.09775	167.95	0	11	11	6	52.7	21539	Q9CQW2	Q9CQW2	biological regulation;cell cycle phase;cell cycle process;cell division;cellular component organization;cellular component organization at cellular level;cellular component organization or biogenesis;cellular component organization or biogenesis at cellular level;cellular process;cellular response to stimulus;chromosome segregation;intracellular signal transduction;mitosis;nuclear division;organe…	alpha-tubulin binding;beta-tubulin binding;binding;cytoskeletal protein binding;GDP binding;GTP binding;guanyl nucleotide binding;guanyl ribonucleotide binding;nucleotide binding;protein binding;purine nucleotide binding;purine ribonucleoside triphosphate binding;purine ribonucleotide binding;ribonucleotide binding;tubulin binding	cell part;cytoplasm;cytoplasmic part;cytoskeletal part;endosomal part;endosome membrane;extracellular membrane-bounded organelle;extracellular organelle;extracellular region part;extracellular vesicular exosome;intracellular organelle part;intracellular part;late endosome membrane;lysosomal membrane;membrane;membrane-bounded organelle;membrane-bounded vesicle;midbody;organelle;organelle membrane;…		P-loop_NTPase;Small_GTPase_ARF;Small_GTPase_ARF/SAR;Small_GTP-bd_dom	ADP-ribosylation factor-like protein 8B
16.2339	16.2232	16.3075	16.5789	16.3788	15.2003	15.0797	14.5359	C2cd5	+	1.39907	0.0196393	1.03721	2.61419	16.865	0	6	6	6	7	109900	E9Q026;Q7TPS5-2;Q7TPS5;Q7TPS5-3	E9Q026;Q7TPS5-2;Q7TPS5;Q7TPS5-3	biological regulation;cell surface receptor linked signaling pathway;cellular component organization;cellular component organization at cellular level;cellular component organization or biogenesis;cellular component organization or biogenesis at cellular level;cellular localization;cellular macromolecule localization;cellular membrane fusion;cellular membrane organization;cellular process;cellula…	binding;calcium ion binding;calcium-dependent phospholipid binding;cation binding;ion binding;lipid binding;metal ion binding;phospholipid binding	cell cortex;cell part;cell projection membrane;cell projection part;cytoplasm;cytoplasmic part;cytoplasmic vesicle membrane;cytoplasmic vesicle part;cytoskeletal part;intracellular organelle part;intracellular part;leading edge membrane;membrane;membrane part;microtubule organizing center;organelle membrane;organelle part;plasma membrane;plasma membrane part;ruffle membrane;vesicle membrane		C2_dom	C2 domain-containing protein 5
18.34	18.7449	18.1722	17.7996	17.7054	17.0868	16.9056	16.6596	Ca13	+	2.12508	0.0254097	1.17482	3.95465	65.323	0	6	6	6	35.9	29522	Q9D6N1	Q9D6N1	cellular metabolic process;cellular process;metabolic process;one-carbon metabolic process;small molecule metabolic process	binding;carbonate dehydratase activity;carbon-oxygen lyase activity;catalytic activity;cation binding;hydro-lyase activity;ion binding;lyase activity;metal ion binding;transition metal ion binding;zinc ion binding	cell part;cytoplasmic part;cytosol;intracellular membrane-bounded organelle;intracellular organelle;intracellular part;membrane-bounded organelle;myelin sheath;organelle	Nitrogen metabolism	Carbonic_anhydrase_a;Carbonic_anhydrase_a-class;Carbonic_anhydrase_a-class_CS	Carbonic anhydrase 13
18.208	18.0192	18.1615	18.4041	18.1596	17.2583	17.0862	16.146	Crot	+	1.3117	0.0221951	1.03567	2.46501	70.987	0	6	6	6	10.6	70264	Q9DC50	Q9DC50	amine metabolic process;betaine metabolic process;carboxylic acid catabolic process;carboxylic acid metabolic process;carboxylic acid transport;carnitine metabolic process;catabolic process;cellular amine metabolic process;cellular amino acid metabolic process;cellular catabolic process;cellular ketone metabolic process;cellular lipid catabolic process;cellular lipid metabolic process;cellular me…	binding;carnitine O-acyltransferase activity;carnitine O-octanoyltransferase activity;catalytic activity;O-acyltransferase activity;octanoyltransferase activity;O-octanoyltransferase activity;protein binding;receptor binding;transferase activity;transferase activity, transferring acyl groups;transferase activity, transferring acyl groups other than amino-acyl groups	cell part;cytoplasmic part;intracellular membrane-bounded organelle;intracellular organelle;intracellular part;membrane-bounded organelle;microbody;mitochondrion;organelle;peroxisome	Peroxisome	Carn_acyl_trans	Peroxisomal carnitine O-octanoyltransferase
16.2803	16.0754	16.2151	16.2173	16.0933	14.5539	14.5854	14.3589	Golph3l	+	1.73941	0.0163313	1.29913	3.2163	98.716	0	6	6	6	15.5	39515	H3BJ07;Q8R088;H3BJ12;K3W4Q3;H3BJ82;Q8R088-3;H3BJN5;K3W4N3;H3BKI7;Q8R088-2;H3BJI3	H3BJ07;Q8R088;H3BJ12;K3W4Q3;H3BJ82;Q8R088-3;H3BJN5;K3W4N3;H3BKI7;Q8R088-2	biological regulation;cellular component organization;cellular component organization at cellular level;cellular component organization or biogenesis;cellular component organization or biogenesis at cellular level;cellular process;Golgi organization;organelle organization;positive regulation of biological process;positive regulation of cellular process;positive regulation of protein secretion;pos…	binding;lipid binding;phosphatidylinositol binding;phosphatidylinositol-4-phosphate binding;phospholipid binding	cell part;cytoplasmic part;Golgi apparatus;Golgi apparatus part;Golgi cisterna;Golgi cisterna membrane;Golgi membrane;intracellular membrane-bounded organelle;intracellular organelle;intracellular organelle part;intracellular part;membrane;membrane-bounded organelle;organelle;organelle membrane;organelle part;organelle subcompartment;trans-Golgi network		GPP34	Golgi phosphoprotein 3-like
17.9415	17.6743	17.7999	18.0784	17.8948	16.7592	16.452	16.102	Kmt2a	+	1.44465	0.0185324	1.07154	2.69275	10.56	0	7	6	6	2	429360	P55200-2;P55200;D3Z5H5	P55200-2;P55200;D3Z5H5	anatomical structure development;anterior/posterior pattern specification;biological regulation;biosynthetic process;cellular biosynthetic process;cellular component assembly;cellular component organization;cellular component organization at cellular level;cellular component organization or biogenesis;cellular component organization or biogenesis at cellular level;cellular macromolecule biosynthe…	binding;catalytic activity;cation binding;chromatin binding;core promoter binding;core promoter sequence-specific DNA binding;DNA binding;histone acetyl-lysine binding;histone binding;histone methyltransferase activity;histone methyltransferase activity (H3-K4 specific);histone-lysine N-methyltransferase activity;identical protein binding;ion binding;lysine N-methyltransferase activity;metal ion …	cell part;cytoplasm;histone methyltransferase complex;intracellular membrane-bounded organelle;intracellular organelle;intracellular organelle part;intracellular part;macromolecular complex;membrane-bounded organelle;methyltransferase complex;MLL1 complex;nuclear part;nucleoplasm;nucleoplasm part;nucleus;organelle;organelle part;protein complex		AT_hook_DNA-bd_motif;Bromodomain;FYrich_C;FYrich_N;MeTrfase_trithorax;Post-SET_dom;SET_dom;Znf_CXXC;Znf_FYVE_PHD;Znf_PHD;Znf_PHD-finger;Znf_RING/FYVE/PHD	Histone-lysine N-methyltransferase 2A;MLL cleavage product N320;MLL cleavage product C180
17.1545	17.2917	17.3371	17.2065	17.0827	15.4999	15.6943	15.6381	Nagk	+	1.84176	0.0172026	1.2687	3.40563	53.407	0	6	6	6	16.6	39346	Q9D997;Q9QZ08;D3YXG2	Q9D997;Q9QZ08;D3YXG2	alcohol catabolic process;alcohol metabolic process;amino sugar catabolic process;amino sugar metabolic process;carbohydrate catabolic process;carbohydrate metabolic process;carbohydrate phosphorylation;carboxylic acid metabolic process;catabolic process;cellular carbohydrate catabolic process;cellular carbohydrate metabolic process;cellular ketone metabolic process;cellular metabolic process;cel…	adenyl nucleotide binding;adenyl ribonucleotide binding;ATP binding;binding;carbohydrate kinase activity;catalytic activity;kinase activity;N-acetylglucosamine kinase activity;N-acylmannosamine kinase activity;nucleotide binding;phosphotransferase activity, alcohol group as acceptor;purine nucleotide binding;purine ribonucleoside triphosphate binding;purine ribonucleotide binding;ribonucleotide b…	extracellular membrane-bounded organelle;extracellular organelle;extracellular region part;extracellular vesicular exosome;membrane-bounded organelle;membrane-bounded vesicle;organelle;vesicle	Amino sugar and nucleotide sugar metabolism	ATPase_BadF	N-acetyl-D-glucosamine kinase
18.1977	18.1455	18.1332	17.8457	17.91	17.01	16.7874	16.3851	Ncoa2	+	1.72058	0.0162472	1.05741	3.18194	27.612	0	6	6	6	4.6	151350	E9PV80;Q61026;D3Z4F6	E9PV80;Q61026	behavior;biological regulation;biosynthetic process;cellular biosynthetic process;cellular macromolecule biosynthetic process;cellular macromolecule metabolic process;cellular metabolic process;cellular nitrogen compound metabolic process;cellular process;cellular response to chemical stimulus;cellular response to endogenous stimulus;cellular response to hormone stimulus;cellular response to orga…	acetyltransferase activity;binding;catalytic activity;chromatin binding;histone acetyltransferase activity;hormone receptor binding;ligand-dependent nuclear receptor binding;ligand-dependent nuclear receptor transcription coactivator activity;lysine N-acetyltransferase activity;molecular transducer activity;N-acetyltransferase activity;N-acyltransferase activity;nuclear hormone receptor binding;p…	cell part;cytoplasm;intracellular membrane-bounded organelle;intracellular organelle;intracellular organelle part;intracellular part;membrane-bounded organelle;nuclear part;nucleoplasm;nucleus;organelle;organelle part		bHLH_dom;DUF1518;NCOA2;Nuc_rcpt_coact;Nuc_rcpt_coact_Ncoa-typ;Nuclear_rcpt_coactivator;PAC;PAS;PAS_fold;SRC-1;Src1_rcpt_coact	Nuclear receptor coactivator 2
17.4798	16.9863	17.0129	17.367	16.994	15.5942	15.4767	15.7483	Slc35f6	+	1.82554	0.0168813	1.25819	3.37533	28.726	0	6	6	6	8.6	40978	Q8VE96	Q8VE96	biological regulation;establishment of localization;positive regulation of biological process;positive regulation of cell proliferation;positive regulation of cellular process;regulation of biological process;regulation of cell proliferation;regulation of cellular process;transport		cell part;cytoplasmic part;extracellular membrane-bounded organelle;extracellular organelle;extracellular region part;extracellular vesicular exosome;integral to membrane;intracellular membrane-bounded organelle;intracellular organelle;intracellular organelle part;intracellular part;intrinsic to membrane;lysosomal membrane;lysosome;lytic vacuole;membrane;membrane part;membrane-bounded organelle;m…		SLC35_F1/F2/F6;UCP036436	Solute carrier family 35 member F6
18.5955	18.4709	18.471	18.595	18.4466	17.1857	16.7983	16.3199	Ythdf2	+	1.58866	0.0161364	1.34547	2.94489	70.819	0	9	6	6	10.5	62279	Q91YT7	Q91YT7	biological regulation;cellular macromolecule metabolic process;cellular metabolic process;cellular nitrogen compound metabolic process;cellular process;macromolecule metabolic process;metabolic process;mRNA metabolic process;nitrogen compound metabolic process;nucleic acid metabolic process;nucleobase-containing compound metabolic process;posttranscriptional regulation of gene expression;primary …		cell part;cytoplasmic mRNA processing body;cytoplasmic part;intracellular non-membrane-bounded organelle;intracellular organelle;intracellular part;macromolecular complex;non-membrane-bounded organelle;organelle;ribonucleoprotein complex;RNA granule		YTH_domain	YTH domain-containing family protein 2
17.2181	16.738	16.7819	17.1323	16.762	15.9805	15.7635	15.2736	Cds2	+	1.65998	0.0156166	1.02264	3.07226	99.268	0	5	5	5	14	51313	Q99L43;Q6PBC0;A2AMQ5;F6S4G2	Q99L43;Q6PBC0;A2AMQ5	acylglycerol biosynthetic process;acylglycerol metabolic process;biological regulation;biosynthetic process;carbohydrate metabolic process;CDP-diacylglycerol biosynthetic process;CDP-diacylglycerol metabolic process;cellular biosynthetic process;cellular lipid metabolic process;cellular metabolic process;cellular process;cellular response to stimulus;detection of abiotic stimulus;detection of ext…	catalytic activity;cytidylyltransferase activity;nucleotidyltransferase activity;phosphatidate cytidylyltransferase activity;transferase activity;transferase activity, transferring phosphorus-containing groups	cell part;cytoplasmic part;endoplasmic reticulum;endoplasmic reticulum membrane;endoplasmic reticulum part;integral to membrane;intracellular membrane-bounded organelle;intracellular organelle;intracellular organelle part;intracellular part;intrinsic to membrane;membrane;membrane part;membrane-bounded organelle;mitochondrial inner membrane;mitochondrial membrane;mitochondrial part;organelle;organ…	Glycerophospholipid metabolism;Phosphatidylinositol signaling system	PC_trans;PC_Trfase_euk	Phosphatidate cytidylyltransferase 2;Phosphatidate cytidylyltransferase
15.0244	15.6959	15.1091	15.1586	14.9591	13.3012	13.7766	13.358	Csad	+	1.82667	0.0169565	1.39826	3.37743	9.8247	0	5	5	5	6.3	55144	Q9DBE0	Q9DBE0	amine biosynthetic process;amine catabolic process;amine metabolic process;biosynthetic process;carboxylic acid catabolic process;carboxylic acid metabolic process;catabolic process;cellular amine metabolic process;cellular amino acid catabolic process;cellular amino acid metabolic process;cellular biosynthetic process;cellular catabolic process;cellular ketone metabolic process;cellular metaboli…	binding;carbon-carbon lyase activity;carboxy-lyase activity;catalytic activity;cofactor binding;lyase activity;pyridoxal phosphate binding;sulfinoalanine decarboxylase activity;vitamin B6 binding;vitamin binding		Taurine and hypotaurine metabolism	PyrdxlP-dep_de-COase;PyrdxlP-dep_Trfase;PyrdxlP-dep_Trfase_major_sub1;PyrdxlP-dep_Trfase_major_sub2;Pyridoxal-P_BS	Cysteine sulfinic acid decarboxylase
19.7744	19.5907	19.6554	19.4603	19.2311	18.1881	18.3043	18.5805	Dbi	+	2.29695	0.0322247	1.0442	4.30823	18.618	0	5	5	5	60.4	11435	F6WUQ1;Q4VWZ5;P31786;D3Z563;M0QWU8	F6WUQ1;Q4VWZ5;P31786;D3Z563	acylglycerol metabolic process;anatomical structure development;behavior;behavioral defense response;behavioral fear response;biological regulation;cellular lipid metabolic process;cellular metabolic process;cellular process;cognition;defense response;developmental process;epidermis development;establishment of localization;fear response;glycerol ether metabolic process;glycerolipid metabolic pro…	binding;lipid binding;protein binding;protein dimerization activity	cell part;clathrin-coated vesicle;coated vesicle;cytoplasmic membrane-bounded vesicle;cytoplasmic part;cytoplasmic vesicle;endoplasmic reticulum part;extracellular membrane-bounded organelle;extracellular organelle;extracellular region part;extracellular space;extracellular vesicular exosome;Golgi apparatus;intracellular membrane-bounded organelle;intracellular organelle;intracellular organelle p…	PPAR signaling pathway	Acyl-CoA-binding_prot_CS;Acyl-CoA-binding_protein;FERM/acyl-CoA-bd_prot_3-hlx	Acyl-CoA-binding protein
16.8427	16.9661	16.4888	16.8865	16.5961	15.3812	15.3849	15.6006	Ergic1	+	1.85091	0.017501	1.05531	3.42276	49.465	0	5	5	5	21.7	32562	Q9DC16;F6SLP4;F6Z6A5	Q9DC16;F6SLP4	cellular process;ER to Golgi vesicle-mediated transport;establishment of localization;establishment of localization in cell;Golgi vesicle transport;intracellular transport;transport;vesicle-mediated transport		cell part;cytoplasmic part;endoplasmic reticulum membrane;endoplasmic reticulum part;endoplasmic reticulum-Golgi intermediate compartment;endoplasmic reticulum-Golgi intermediate compartment membrane;Golgi apparatus part;Golgi membrane;integral to membrane;intracellular membrane-bounded organelle;intracellular organelle;intracellular organelle part;intracellular part;intrinsic to membrane;membran…		Erv_C	Endoplasmic reticulum-Golgi intermediate compartment protein 1
16.8182	16.4851	16.5196	16.7286	16.6202	15.5352	15.4082	14.8871	Gabpb1	+	1.47776	0.0179901	1.02519	2.75017	88.873	0	5	5	5	16.8	41258	Q00420-3;Q00420;Q3UT69;Q00420-4;Q00420-2	Q00420-3;Q00420	biological regulation;biosynthetic process;cellular biosynthetic process;cellular macromolecule biosynthetic process;cellular macromolecule metabolic process;cellular metabolic process;cellular nitrogen compound metabolic process;cellular process;macromolecule biosynthetic process;macromolecule metabolic process;metabolic process;nitrogen compound metabolic process;nucleic acid metabolic process;…	binding;DNA binding;nucleic acid binding;protein binding;protein dimerization activity;protein heterodimerization activity;regulatory region DNA binding;regulatory region nucleic acid binding;transcription regulatory region DNA binding	cell part;intracellular membrane-bounded organelle;intracellular organelle;intracellular part;membrane-bounded organelle;nucleus;organelle		Ankyrin_rpt;Ankyrin_rpt-contain_dom	GA-binding protein subunit beta-1
15.5409	15.3806	15.2824	15.6981	15.3886	14.0478	14.1338	13.9383	Gsap	+	1.68871	0.0159377	1.09839	3.12409	22.721	0	5	5	5	8.4	98692	Q3TCV3;Q3TCV3-2;Q3TCV3-3	Q3TCV3	biological regulation;regulation of biological process;regulation of macromolecule metabolic process;regulation of metabolic process;regulation of primary metabolic process;regulation of protein metabolic process;regulation of proteolysis	beta-amyloid binding;binding;protein binding	cell part;cytoplasmic part;Golgi apparatus part;intracellular organelle part;intracellular part;organelle part;trans-Golgi network		GSAP_C_dom;GSAP_fam	Gamma-secretase-activating protein;Gamma-secretase-activating protein 16 kDa C-terminal form
19.3068	19.1631	18.8957	18.6645	18.5891	17.6015	17.3556	17.08	Hist1h1c	+	2.03289	0.0222932	1.35099	3.77165	23.382	0	22	5	5	51.9	21266	P15864;I7HFT9;Q07133	P15864	binding of sperm to zona pellucida;biological regulation;cell differentiation;cell motility;cell recognition;cell-cell recognition;cellular component assembly;cellular component assembly at cellular level;cellular component movement;cellular component organization;cellular component organization at cellular level;cellular component organization or biogenesis;cellular component organization or bio…	binding;chromatin binding;chromatin DNA binding;DNA binding;nucleic acid binding;structure-specific DNA binding	cell part;chromatin;chromosomal part;chromosome;condensed chromosome;condensed nuclear chromosome;euchromatin;intracellular;intracellular membrane-bounded organelle;intracellular non-membrane-bounded organelle;intracellular organelle;intracellular organelle part;intracellular part;macromolecular complex;membrane-bounded organelle;non-membrane-bounded organelle;nuclear chromatin;nuclear chromosome…		Histone_H1/H5_H15;Histone_H5;WHTH_DNA-bd_dom	Histone H1.2
16.4216	16.4839	16.6713	16.7699	16.4222	14.8802	14.6017	14.6671	Pef1	+	1.78255	0.0163787	1.4439	3.29557	97.664	0	5	5	5	29.8	29227	Q8BFY6	Q8BFY6	macromolecule metabolic process;metabolic process;primary metabolic process;protein metabolic process;proteolysis;response to calcium ion;response to chemical stimulus;response to inorganic substance;response to metal ion;response to stimulus	binding;calcium ion binding;calcium-dependent cysteine-type endopeptidase activity;catalytic activity;cation binding;cysteine-type endopeptidase activity;cysteine-type peptidase activity;endopeptidase activity;hydrolase activity;ion binding;metal ion binding;peptidase activity;peptidase activity, acting on L-amino acid peptides;protein binding;protein dimerization activity;protein heterodimerizat…	cell part;cytoplasm;extracellular membrane-bounded organelle;extracellular organelle;extracellular region part;extracellular vesicular exosome;intracellular part;membrane;membrane-bounded organelle;membrane-bounded vesicle;organelle;vesicle		EF_Hand_1_Ca_BS;EF_hand_dom;EF-hand-dom_pair	Peflin
15.0128	14.7005	14.6148	15.1966	14.6816	13.1471	13.1257	12.8916	Pgap1	+	1.77518	0.0164347	1.41967	3.28198	5.412	0	5	5	5	4.3	104580	Q3UUQ7	Q3UUQ7	anatomical structure development;anterior/posterior axis specification;axis specification;biosynthetic process;cellular biosynthetic process;cellular lipid metabolic process;cellular macromolecule metabolic process;cellular metabolic process;cellular process;cellular protein metabolic process;developmental process;embryonic pattern specification;establishment of localization;establishment of loca…	catalytic activity;hydrolase activity;hydrolase activity, acting on ester bonds;nuclease activity;phosphoric ester hydrolase activity	cell part;cytoplasmic part;endoplasmic reticulum;endoplasmic reticulum membrane;endoplasmic reticulum part;integral to membrane;intracellular membrane-bounded organelle;intracellular organelle;intracellular organelle part;intracellular part;intrinsic to membrane;membrane;membrane part;membrane-bounded organelle;organelle;organelle membrane;organelle part	Glycosylphosphatidylinositol(GPI)-anchor biosynthesis	AB_hydrolase;PGAP1-like	GPI inositol-deacylase
16.8212	16.5372	16.8261	17.1443	16.8107	15.6133	15.4604	15.0058	Polb	+	1.47396	0.0180363	1.10968	2.74356	85.352	0	5	5	5	23.3	38287	Q8K409	Q8K409	anatomical structure development;anatomical structure morphogenesis;apoptosis;base-excision repair;base-excision repair, gap-filling;biological regulation;biosynthetic process;cell death;cellular biosynthetic process;cellular macromolecule biosynthetic process;cellular macromolecule metabolic process;cellular metabolic process;cellular nitrogen compound metabolic process;cellular process;cellular…	binding;catalytic activity;cation binding;cytoskeletal protein binding;damaged DNA binding;DNA binding;DNA polymerase activity;DNA-directed DNA polymerase activity;enzyme binding;ion binding;lyase activity;metal ion binding;microtubule binding;nucleic acid binding;nucleotidyltransferase activity;protein binding;transferase activity;transferase activity, transferring phosphorus-containing groups;t…	cell part;chromosomal part;cytoplasm;cytoskeletal part;intracellular membrane-bounded organelle;intracellular organelle;intracellular organelle part;intracellular part;macromolecular complex;membrane-bounded organelle;microtubule;nuclear chromosome part;nuclear part;nucleus;organelle;organelle part;protein complex;spindle microtubule;synaptonemal complex	Base excision repair	DNA_pol_B_palm_palm;DNA_pol_b-like_N;DNA_pol_lambd_fingers_domain;DNA_pol_X;DNA_pol_X_beta-like;DNA_pol-X_BS;DNA-dir_DNA_pol_X;Hlx-hairpin-Hlx_DNA-bd_motif;PolB_N;PolB_thumb	DNA polymerase beta
16.7754	16.2593	16.4027	16.7694	16.2814	15.5057	15.1874	14.906	Rab3d	+	1.80337	0.0167098	1.08157	3.33409	101.61	0	7	5	5	17.8	24416	P35276;D3YWL1;D3YW33;P62823	P35276	antigen processing and presentation;biological regulation;cellular macromolecule metabolic process;cellular metabolic process;cellular process;cellular protein metabolic process;cellular response to stimulus;establishment of localization;establishment of localization in cell;establishment of protein localization;exocytosis;immune system process;intracellular protein transport;intracellular signal…	binding;catalytic activity;cytoskeletal protein binding;GTP binding;GTPase activity;guanyl nucleotide binding;guanyl ribonucleotide binding;hydrolase activity;hydrolase activity, acting on acid anhydrides;hydrolase activity, acting on acid anhydrides, in phosphorus-containing anhydrides;myosin binding;myosin V binding;nucleoside-triphosphatase activity;nucleotide binding;protein binding;purine nu…	cell part;clathrin-coated vesicle;coated vesicle;cytoplasmic membrane-bounded vesicle;cytoplasmic part;cytoplasmic vesicle;cytoplasmic vesicle membrane;cytoplasmic vesicle part;cytosol;endosome;extracellular membrane-bounded organelle;extracellular organelle;extracellular region part;extracellular vesicular exosome;intracellular membrane-bounded organelle;intracellular organelle;intracellular org…	Pancreatic secretion	P-loop_NTPase;Small_GTPase;Small_GTPase_Rab_type;Small_GTP-bd_dom	Ras-related protein Rab-3D
18.2884	18.0013	17.8732	17.9956	17.558	16.5604	16.3201	16.0645	Rer1	+	2.23423	0.0272437	1.41387	4.17725	111.77	0	5	5	5	23.5	22988	Q9CQU3	Q9CQU3	biological regulation;cellular component organization;cellular component organization or biogenesis;cellular localization;cellular macromolecule localization;cellular membrane organization;cellular process;cellular protein localization;establishment of localization;establishment of localization in cell;Golgi vesicle transport;intracellular transport;localization;macromolecule localization;membran…	acetylcholine receptor binding;binding;protein binding;receptor binding	cell part;cell surface;cytoplasmic part;endoplasmic reticulum-Golgi intermediate compartment;Golgi apparatus;Golgi apparatus part;integral to Golgi membrane;integral to membrane;integral to organelle membrane;intracellular membrane-bounded organelle;intracellular organelle;intracellular organelle part;intracellular part;intrinsic to Golgi membrane;intrinsic to membrane;intrinsic to organelle memb…		Rer1	Protein RER1
17.9793	17.6311	17.4013	17.603	17.4739	16.2772	16.0802	15.5371	Rwdd1	+	1.66481	0.0156347	1.31155	3.08095	88.213	0	5	5	5	21.8	27785	Q9CQK7	Q9CQK7					RWD-domain;UBQ-conjugating_enzyme/RWD	RWD domain-containing protein 1
19.6731	18.9769	19.0041	18.8035	18.7677	16.9688	16.8319	16.5928	S100a6	+	1.8471	0.0172502	1.82409	3.41561	9.0303	0	5	5	5	27	10051	P14069	P14069		binding;calcium ion binding;calcium-dependent protein binding;cation binding;cytoskeletal protein binding;identical protein binding;ion binding;ion transmembrane transporter activity;metal ion binding;protein binding;protein dimerization activity;protein homodimerization activity;substrate-specific transmembrane transporter activity;substrate-specific transporter activity;transition metal ion bin…	cell part;cell projection;cytoplasm;cytoplasmic part;cytosol;envelope;extracellular membrane-bounded organelle;extracellular organelle;extracellular region part;extracellular vesicular exosome;extrinsic to internal side of plasma membrane;extrinsic to membrane;extrinsic to plasma membrane;intracellular membrane-bounded organelle;intracellular organelle;intracellular organelle part;intracellular p…		EF_Hand_1_Ca_BS;EF_hand_dom;EF-hand-dom_pair;S100/CaBP-9k_CS;S100_Ca-bd_sub	Protein S100-A6
15.2433	15.0393	14.8592	15.3348	15.0312	13.8966	13.5393	13.0918	Setd7	+	1.5476	0.0167783	1.22944	2.87234	15.783	0	5	5	5	23.5	40506	Q8VHL1	Q8VHL1	biological regulation;biosynthetic process;cellular biosynthetic process;cellular component organization;cellular component organization at cellular level;cellular component organization or biogenesis;cellular component organization or biogenesis at cellular level;cellular macromolecule biosynthetic process;cellular macromolecule metabolic process;cellular metabolic process;cellular nitrogen comp…	binding;catalytic activity;histone methyltransferase activity;histone-lysine N-methyltransferase activity;lysine N-methyltransferase activity;methyltransferase activity;N-methyltransferase activity;p53 binding;protein binding;protein methyltransferase activity;protein-lysine N-methyltransferase activity;S-adenosylmethionine-dependent methyltransferase activity;transferase activity;transferase act…	cell part;chromosome;intracellular non-membrane-bounded organelle;intracellular organelle;intracellular organelle part;intracellular part;non-membrane-bounded organelle;nuclear part;nucleolus;organelle;organelle part	Lysine degradation	Hist-Lys_N-MeTrfase_SET;MORN;SET_dom	Histone-lysine N-methyltransferase SETD7
16.4009	16.7448	16.2484	16.2535	16.0262	15.1224	14.9968	14.8498	Snx10	+	2.15608	0.0261911	1.16308	4.0172	12.409	0	5	5	5	29.4	21331	D3YW62;Q9CWT3;D3Z4P6;A2A880;Q91WL6	D3YW62;Q9CWT3;D3Z4P6	anatomical structure formation involved in morphogenesis;cell differentiation;cell projection assembly;cell projection organization;cellular component assembly;cellular component assembly at cellular level;cellular component assembly involved in morphogenesis;cellular component organization;cellular component organization at cellular level;cellular component organization or biogenesis;cellular co…	1-phosphatidylinositol binding;ATPase binding;binding;enzyme binding;lipid binding;phosphatidylinositol binding;phospholipid binding;protein binding	cell part;centrosome;cytoplasmic part;cytoskeletal part;endoplasmic reticulum;endosomal part;endosome;extrinsic to endosome membrane;extrinsic to membrane;extrinsic to organelle membrane;intracellular membrane-bounded organelle;intracellular non-membrane-bounded organelle;intracellular organelle;intracellular organelle part;intracellular part;membrane part;membrane-bounded organelle;microtubule o…		Phox;SNX11	Sorting nexin-10
21.7567	22.7749	21.7358	21.8964	21.7189	20.6731	20.5753	20.5214	Actc1;Acta1;Actg2;Acta2	+	1.67771	0.015833	1.16879	3.1042	160.63	0	31	4	4	44.8	42019	P68033;P68134;P63268;P62737;D3YZY0;D3Z2K3	P68033;P68134;P63268;P62737;D3YZY0;D3Z2K3	actin cytoskeleton organization;actin filament organization;actin filament-based movement;actin filament-based process;actin-mediated cell contraction;actin-myosin filament sliding;actomyosin structure organization;anatomical structure development;anatomical structure formation involved in morphogenesis;anatomical structure morphogenesis;biological regulation;cardiac muscle contraction;cardiac mu…	adenyl nucleotide binding;adenyl ribonucleotide binding;ATP binding;ATPase activity;binding;catalytic activity;cytoskeletal protein binding;enzyme binding;hydrolase activity;hydrolase activity, acting on acid anhydrides;hydrolase activity, acting on acid anhydrides, in phosphorus-containing anhydrides;kinase binding;myosin binding;nucleoside-triphosphatase activity;nucleotide binding;protein bind…	actin cytoskeleton;actin filament;actin filament bundle;actomyosin;actomyosin, actin part;adherens junction;anchoring junction;blood microparticle;cell junction;cell part;cell periphery;cell-substrate adherens junction;cell-substrate junction;contractile fiber;contractile fiber part;cytoplasm;cytoplasmic part;cytoskeletal part;cytoskeleton;extracellular membrane-bounded organelle;extracellular or…	Cardiac muscle contraction;Dilated cardiomyopathy;Hypertrophic cardiomyopathy (HCM);Vascular smooth muscle contraction	Actin;Actin/actin-like_CS;Actin_CS	Actin, alpha cardiac muscle 1;Actin, alpha skeletal muscle;Actin, gamma-enteric smooth muscle;Actin, aortic smooth muscle
14.7818	14.6018	14.6431	15.226	14.6867	12.8206	12.7202	11.8475	Atp11b	+	1.57542	0.0163087	1.79443	2.92144	6.628	0	5	4	4	5.1	95317	E9Q0M7;F6TYE6;Q6DFW5	E9Q0M7;F6TYE6;Q6DFW5	biological regulation;cellular component organization;cellular component organization or biogenesis;cellular membrane organization;cellular process;establishment of localization;lipid translocation;lipid transport;membrane organization;organic substance transport;phospholipid translocation;phospholipid transport;regulation of biological quality;regulation of membrane lipid distribution;transport	adenyl nucleotide binding;adenyl ribonucleotide binding;ATP binding;ATPase activity;ATPase activity, coupled;ATPase activity, coupled to movement of substances;binding;catalytic activity;cation binding;hydrolase activity;hydrolase activity, acting on acid anhydrides;hydrolase activity, acting on acid anhydrides, in phosphorus-containing anhydrides;ion binding;lipid transporter activity;magnesium …	cell part;cytoplasmic part;endoplasmic reticulum;endosome;integral to membrane;intracellular membrane-bounded organelle;intracellular organelle;intracellular part;intrinsic to membrane;membrane;membrane part;membrane-bounded organelle;organelle;plasma membrane;recycling endosome		ATP11B;ATPase_P-typ_cyto_domN;ATPase_P-typ_P_site;ATPase_P-typ_transduc_dom_A;HAD-like_dom;P_typ_ATPase;P-type_ATPase_IV	Phospholipid-transporting ATPase
16.0683	16.1267	16.2598	16.3191	16.0415	15.2087	14.8544	14.3103	C1qa	+	1.59929	0.0158017	1.08978	2.96376	35.779	0	4	4	4	19.2	25974	P98086	P98086	activation of immune response;biological regulation;complement activation;complement activation, classical pathway;defense response;humoral immune response;immune effector process;immune response;immune system process;innate immune response;macromolecule metabolic process;metabolic process;positive regulation of biological process;positive regulation of immune response;positive regulation of immu…		collagen;extracellular matrix part;extracellular membrane-bounded organelle;extracellular organelle;extracellular region part;extracellular vesicular exosome;membrane-bounded organelle;membrane-bounded vesicle;organelle;vesicle	Chagas disease (American trypanosomiasis);Complement and coagulation cascades;Prion diseases;Staphylococcus aureus infection;Systemic lupus erythematosus	C1q;Collagen;Tumour_necrosis_fac-like_dom	Complement C1q subcomponent subunit A
15.1354	14.6742	14.7069	15.0523	14.5863	13.4454	13.1426	12.2624	Ccnk	+	1.67681	0.01579	1.53303	3.10259	28.227	0	4	4	4	10.8	64349	Q3U3M5;O88874	Q3U3M5;O88874	biological regulation;biosynthetic process;cell cycle phase;cell cycle process;cell division;cellular biosynthetic process;cellular component organization;cellular component organization at cellular level;cellular component organization or biogenesis;cellular component organization or biogenesis at cellular level;cellular macromolecule biosynthetic process;cellular macromolecule metabolic process…	binding;catalytic activity;cyclin-dependent protein kinase activity;enzyme binding;kinase activity;kinase binding;phosphotransferase activity, alcohol group as acceptor;protein binding;protein kinase activity;protein kinase binding;protein serine/threonine kinase activity;RNA polymerase II carboxy-terminal domain kinase activity;transferase activity;transferase activity, transferring phosphorus-c…	cell part;intracellular membrane-bounded organelle;intracellular organelle;intracellular part;membrane-bounded organelle;nucleus;organelle		Cyclin_C/H/T/L;Cyclin_N;Cyclin-like	Cyclin-K
15.8502	16.0684	15.7769	15.6108	15.4344	14.6017	14.5119	14.2902	Copz1	+	2.23197	0.0271297	1.11703	4.17256	123.18	0	4	4	4	32.8	20198	P61924	P61924	cellular process;establishment of localization;establishment of localization in cell;establishment of protein localization;Golgi vesicle transport;intracellular protein transport;intracellular transport;intra-Golgi vesicle-mediated transport;protein transport;transport;vesicle-mediated transport		cell part;COPI vesicle coat;cytoplasmic part;cytoplasmic vesicle part;Golgi apparatus part;intracellular organelle part;intracellular part;macromolecular complex;membrane coat;membrane part;organelle part;protein complex;vesicle coat		AP_mu_sigma_su;Clathrin_sm-chain_CS;Longin-like_dom	Coatomer subunit zeta-1
16.3262	16.2414	16.2328	16.6472	16.0384	14.8069	14.5857	14.8453	Dad1	+	2.03564	0.0226769	1.29286	3.77705	19.172	0	4	4	4	46.9	12497	P61804	P61804	anatomical structure development;apoptosis;biological regulation;blastocyst development;carbohydrate metabolic process;cell death;cellular carbohydrate metabolic process;cellular macromolecule metabolic process;cellular metabolic process;cellular process;cellular protein metabolic process;death;developmental process;glycosylation;macromolecule glycosylation;macromolecule metabolic process;macromo…	catalytic activity;dolichyl-diphosphooligosaccharide-protein glycotransferase activity;oligosaccharyl transferase activity;transferase activity;transferase activity, transferring glycosyl groups;transferase activity, transferring hexosyl groups	cell part;cytoplasmic part;endoplasmic reticulum part;extracellular membrane-bounded organelle;extracellular organelle;extracellular region part;extracellular vesicular exosome;integral to membrane;intracellular organelle part;intracellular part;intrinsic to membrane;macromolecular complex;membrane;membrane part;membrane-bounded organelle;membrane-bounded vesicle;oligosaccharyltransferase complex…	N-Glycan biosynthesis;Protein processing in endoplasmic reticulum;Various types of N-glycan biosynthesis	DAD/Ost2	Dolichyl-diphosphooligosaccharide--protein glycosyltransferase subunit DAD1
16.8385	16.8063	16.816	17.0072	16.4923	15.2056	14.8795	14.0771	Dnajb9	+	1.82586	0.016927	1.7034	3.37593	18.181	0	4	4	4	21.6	25616	Q9QYI6	Q9QYI6	catabolic process;cellular catabolic process;cellular macromolecule catabolic process;cellular macromolecule metabolic process;cellular metabolic process;cellular process;ER-associated protein catabolic process;macromolecule catabolic process;macromolecule metabolic process;metabolic process;modification-dependent macromolecule catabolic process;modification-dependent protein catabolic process;pr…	binding;misfolded protein binding;protein binding	cell part;cytoplasmic part;endoplasmic reticulum;endoplasmic reticulum lumen;endoplasmic reticulum part;extracellular membrane-bounded organelle;extracellular organelle;extracellular region part;extracellular vesicular exosome;intracellular membrane-bounded organelle;intracellular non-membrane-bounded organelle;intracellular organelle;intracellular organelle lumen;intracellular organelle part;int…		DnaJ_domain;DnaJ_domain_CS	DnaJ homolog subfamily B member 9
14.1877	14.053	14.1998	14.5217	14.1408	13.03	12.9816	12.6913	Dph7	+	1.66586	0.0156161	1.02963	3.08284	14.895	0	4	4	4	14.5	53201	Q9CYU6;Q9CYU6-2	Q9CYU6;Q9CYU6-2	biosynthetic process;cellular biosynthetic process;cellular macromolecule metabolic process;cellular metabolic process;cellular process;cellular protein metabolic process;macromolecule metabolic process;macromolecule modification;metabolic process;peptidyl-amino acid modification;peptidyl-diphthamide biosynthetic process from peptidyl-histidine;peptidyl-diphthamide metabolic process;peptidyl-hist…				WD40/YVTN_repeat-like_dom;WD40_repeat;WD40_repeat_CS;WD40_repeat_dom	Diphthine methyltransferase
15.2125	14.8862	15.1445	15.4462	14.9858	13.5968	13.6428	12.7438	Fam134a	+	1.61753	0.0156814	1.43008	2.99624	54.527	0	4	4	4	10.3	53882	Q6NS82-3;Q6NS82;Q6NS82-2	Q6NS82-3;Q6NS82;Q6NS82-2			cell part;integral to membrane;intrinsic to membrane;membrane part		Reticulon	Protein FAM134A
13.9439	13.8613	14.0352	13.7707	13.8661	12.6564	12.0399	11.2076	Ints5	+	1.38827	0.0199305	1.46024	2.59565	7.6924	0	4	4	4	5.7	108350	Q8CHT3	Q8CHT3	cellular macromolecule metabolic process;cellular metabolic process;cellular nitrogen compound metabolic process;cellular process;macromolecule metabolic process;metabolic process;ncRNA metabolic process;ncRNA processing;nitrogen compound metabolic process;nucleic acid metabolic process;nucleobase-containing compound metabolic process;primary metabolic process;RNA metabolic process;RNA processing…		cell part;integral to membrane;integrator complex;intracellular membrane-bounded organelle;intracellular organelle;intracellular organelle part;intracellular part;intrinsic to membrane;macromolecular complex;membrane;membrane part;membrane-bounded organelle;nuclear part;nucleoplasm part;nucleus;organelle;organelle part;protein complex		INTS5_C;INTS5_N	Integrator complex subunit 5
15.7236	15.652	15.7013	15.6671	15.5977	13.7845	13.7778	13.5699	Lsm6	+	1.71273	0.0162345	1.50352	3.16765	5.5581	0	4	4	4	46.2	9127.5	P62313	P62313	catabolic process;cellular catabolic process;cellular macromolecule catabolic process;cellular macromolecule metabolic process;cellular metabolic process;cellular nitrogen compound metabolic process;cellular process;macromolecule catabolic process;macromolecule metabolic process;maturation of SSU-rRNA;metabolic process;mRNA catabolic process;mRNA metabolic process;mRNA processing;ncRNA metabolic …	binding;nucleic acid binding;protein binding;protein dimerization activity;protein heterodimerization activity;RNA binding	cell part;cytoplasm;cytoplasmic mRNA processing body;cytoplasmic part;extracellular membrane-bounded organelle;extracellular organelle;extracellular region part;extracellular vesicular exosome;intracellular non-membrane-bounded organelle;intracellular organelle;intracellular organelle part;intracellular part;macromolecular complex;membrane-bounded organelle;membrane-bounded vesicle;non-membrane-b…	RNA degradation;Spliceosome	LSM_dom;Lsm6/sSmF;Ribonucl_LSM;Ribonucl_LSM_euk/arc	U6 snRNA-associated Sm-like protein LSm6
14.5169	14.2119	14.4927	14.5462	14.2106	12.4357	12.3379	11.8857	Ntmt1	+	1.80154	0.0166277	1.72446	3.33071	39.309	0	4	4	4	38.1	25420	Q8R2U4;A2APZ2;A2APZ3	Q8R2U4	cellular component organization;cellular component organization at cellular level;cellular component organization or biogenesis;cellular component organization or biogenesis at cellular level;cellular macromolecule metabolic process;cellular metabolic process;cellular process;cellular protein metabolic process;chromosome segregation;cytoskeleton organization;macromolecule metabolic process;macrom…	catalytic activity;methyltransferase activity;N-terminal protein N-methyltransferase activity;protein methyltransferase activity;transferase activity;transferase activity, transferring one-carbon groups	cell part;cytoplasm;intracellular membrane-bounded organelle;intracellular organelle;intracellular organelle part;intracellular part;membrane-bounded organelle;nuclear part;nucleoplasm;nucleus;organelle;organelle part		MeTrfase_NTM1;SAM-dependent_MTases	N-terminal Xaa-Pro-Lys N-methyltransferase 1;N-terminal Xaa-Pro-Lys N-methyltransferase 1, N-terminally processed
16.6244	16.3844	16.2739	16.5519	16.2432	15.2763	15.2957	14.724	Rheb	+	1.78613	0.0164187	1.07384	3.30218	37.038	0	4	4	4	28.8	20451	Q921J2	Q921J2	biological regulation;cellular process;cellular response to stimulus;intracellular signal transduction;positive regulation of biological process;positive regulation of cell communication;positive regulation of cellular process;positive regulation of response to stimulus;positive regulation of signal transduction;positive regulation of signaling;positive regulation of TOR signaling cascade;regulat…	binding;cation binding;enzyme binding;GDP binding;GTP binding;guanyl nucleotide binding;guanyl ribonucleotide binding;ion binding;kinase binding;metal ion binding;nucleotide binding;protein binding;protein kinase binding;purine nucleotide binding;purine ribonucleoside triphosphate binding;purine ribonucleotide binding;ribonucleotide binding	cell body;cell part;cell projection;cytoplasmic part;cytosol;dendrite;endoplasmic reticulum membrane;endoplasmic reticulum part;extracellular membrane-bounded organelle;extracellular organelle;extracellular region part;extracellular vesicular exosome;Golgi apparatus part;Golgi membrane;intracellular organelle part;intracellular part;macromolecular complex;membrane;membrane part;membrane-bounded o…	Insulin signaling pathway;mTOR signaling pathway	P-loop_NTPase;Small_GTPase;Small_GTPase_Ras;Small_GTP-bd_dom	GTP-binding protein Rheb
14.8201	14.8258	14.5154	14.292	14.1615	13.1364	12.9159	12.4656	Rpl38	+	2.03954	0.0224471	1.44351	3.78471	37.372	0	4	4	4	52.9	8203.8	Q9JJI8	Q9JJI8	90S preribosome assembly;anatomical structure development;anatomical structure morphogenesis;axial mesoderm development;biological regulation;biosynthetic process;cellular biosynthetic process;cellular component assembly;cellular component assembly at cellular level;cellular component organization;cellular component organization at cellular level;cellular component organization or biogenesis;cell…	structural constituent of ribosome;structural molecule activity	adherens junction;anchoring junction;cell junction;cell part;cell-substrate adherens junction;cell-substrate junction;cytoplasmic part;cytosolic large ribosomal subunit;eukaryotic 80S initiation complex;focal adhesion;intracellular organelle part;intracellular part;large ribosomal subunit;macromolecular complex;organelle part;ribonucleoprotein complex;translation initiation complex	Ribosome	Ribosomal_L38e	60S ribosomal protein L38
19.3845	18.9653	18.9443	19.2652	18.6602	17.4755	17.5111	17.326	Rplp2	+	2.27797	0.029697	1.39664	4.26835	60.063	0	4	4	4	71.3	11651	P99027	P99027	biosynthetic process;cellular biosynthetic process;cellular macromolecule biosynthetic process;cellular macromolecule metabolic process;cellular metabolic process;cellular process;macromolecule biosynthetic process;macromolecule metabolic process;metabolic process;translational elongation	structural constituent of ribosome;structural molecule activity	adherens junction;anchoring junction;cell junction;cell part;cell-substrate adherens junction;cell-substrate junction;cytosolic large ribosomal subunit;extracellular membrane-bounded organelle;extracellular organelle;extracellular region part;extracellular vesicular exosome;focal adhesion;intracellular organelle part;intracellular part;large ribosomal subunit;macromolecular complex;membrane;membr…	Ribosome	Ribosomal_L12	60S acidic ribosomal protein P2
12.5901	12.5319	12.8535	13.1477	12.5421	11.0217	10.93	11.0182	Setd8	+	1.83537	0.0170855	1.40281	3.39368	22.199	0	4	4	4	9.7	38931	E9QNB8;D3YXI6;Q2YDW7	E9QNB8;D3YXI6;Q2YDW7	biological regulation;biosynthetic process;cell cycle phase;cell cycle process;cell division;cellular biosynthetic process;cellular component organization;cellular component organization at cellular level;cellular component organization or biogenesis;cellular component organization or biogenesis at cellular level;cellular macromolecule biosynthetic process;cellular macromolecule metabolic process…	binding;catalytic activity;histone methyltransferase activity;histone-lysine N-methyltransferase activity;lysine N-methyltransferase activity;methyltransferase activity;N-methyltransferase activity;p53 binding;protein binding;protein binding transcription factor activity;protein methyltransferase activity;protein-lysine N-methyltransferase activity;S-adenosylmethionine-dependent methyltransferase…	cell part;chromosome;intracellular membrane-bounded organelle;intracellular non-membrane-bounded organelle;intracellular organelle;intracellular organelle part;intracellular part;membrane-bounded organelle;non-membrane-bounded organelle;nuclear part;nucleolus;nucleus;organelle;organelle part	Lysine degradation	Hist_H4-K20_MeTrfase;SET_dom	N-lysine methyltransferase SETD8
16.9558	16.8148	16.9365	16.9178	16.7456	15.5239	15.3161	14.7497	Sigmar1	+	1.69581	0.0161673	1.32241	3.13693	78.393	0	4	4	4	26.9	25250	O55242;O55242-2	O55242;O55242-2	anatomical structure development;biological regulation;developmental process;establishment of localization;lipid transport;nervous system development;organic substance transport;regulation of apoptosis;regulation of biological process;regulation of cell death;regulation of cellular process;regulation of neuron apoptosis;regulation of programmed cell death;system development;transport	binding;G-protein coupled receptor activity;molecular transducer activity;opioid receptor activity;peptide binding;peptide receptor activity;peptide receptor activity, G-protein coupled;receptor activity;signal transducer activity;signaling receptor activity;transmembrane signaling receptor activity	cell junction;cell part;cell projection part;cytoplasmic part;endoplasmic reticulum membrane;endoplasmic reticulum part;envelope;growth cone;integral to membrane;intracellular organelle part;intracellular part;intrinsic to membrane;lipid particle;membrane;membrane part;nuclear envelope;nuclear inner membrane;nuclear membrane;nuclear outer membrane;nuclear part;organelle envelope;organelle inner m…		ERG2_sigma1_rcpt-like;SIGMAR1	Sigma non-opioid intracellular receptor 1
17.0346	16.7636	16.4811	16.9418	16.5204	14.9662	14.6469	14.3249	Slc37a2	+	1.8231	0.0168385	1.69064	3.37077	84.475	0	4	4	4	12.4	55072	Q9WU81;Q9WU81-2	Q9WU81;Q9WU81-2	alcohol metabolic process;alditol metabolic process;anion homeostasis;anion transport;biological regulation;carbohydrate metabolic process;carbohydrate transport;cellular carbohydrate metabolic process;cellular metabolic process;cellular process;chemical homeostasis;establishment of localization;establishment of localization in cell;glycerol metabolic process;glycerol-3-phosphate metabolic proces…	active transmembrane transporter activity;alcohol transmembrane transporter activity;anion transmembrane transporter activity;anion:anion antiporter activity;antiporter activity;glycerol transmembrane transporter activity;glycerol-3-phosphate transmembrane transporter activity;inorganic anion transmembrane transporter activity;ion transmembrane transporter activity;organophosphate:inorganic phosp…	cell part;extracellular membrane-bounded organelle;extracellular organelle;extracellular region part;extracellular vesicular exosome;integral to membrane;intrinsic to membrane;membrane part;membrane-bounded organelle;membrane-bounded vesicle;organelle;vesicle		MFS;MFS_dom;Sugar_P_transporter	Sugar phosphate exchanger 2
13.4555	13.4469	13.227	13.577	13.1408	12.1306	11.7394	10.9557	St3gal1	+	1.68574	0.015981	1.43499	3.11872	84.85	0	4	4	4	15.1	39072	P54751	P54751	alcohol metabolic process;amino sugar metabolic process;carbohydrate metabolic process;carboxylic acid metabolic process;cellular carbohydrate metabolic process;cellular ketone metabolic process;cellular macromolecule metabolic process;cellular metabolic process;cellular process;cellular protein metabolic process;glycosylation;macromolecule glycosylation;macromolecule metabolic process;macromolec…	beta-galactoside alpha-2,3-sialyltransferase activity;catalytic activity;sialyltransferase activity;transferase activity;transferase activity, transferring glycosyl groups	cell part;cytoplasmic part;extracellular membrane-bounded organelle;extracellular organelle;extracellular region part;extracellular vesicular exosome;Golgi apparatus part;Golgi cisterna membrane;Golgi membrane;integral to Golgi membrane;integral to membrane;integral to organelle membrane;intracellular organelle part;intracellular part;intrinsic to Golgi membrane;intrinsic to membrane;intrinsic to…	Glycosaminoglycan biosynthesis - keratan sulfate;Glycosphingolipid biosynthesis - ganglio series;Glycosphingolipid biosynthesis - globo series;Mucin type O-Glycan biosynthesis	Glyco_trans_29;Sialyl_trans	CMP-N-acetylneuraminate-beta-galactosamide-alpha-2,3-sialyltransferase 1
16.1634	15.9377	15.9013	15.9143	15.6571	14.7681	14.8753	14.5042	Tbc1d23	+	2.15933	0.0259615	1.02801	4.02378	33.451	0	4	4	4	8	76425	Q8K0F1;Q8K0F1-2	Q8K0F1	biological regulation;positive regulation of biological process;positive regulation of cytokine production;positive regulation of interleukin-6 production;positive regulation of multicellular organismal process;regulation of biological process;regulation of cytokine production;regulation of defense response;regulation of inflammatory response;regulation of interleukin-6 production;regulation of m…				Rab-GTPase-TBC_dom;Rhodanese-like_dom	TBC1 domain family member 23
18.6891	18.4443	18.4509	18.4993	18.4469	17.5305	17.3096	16.7204	Tm9sf3	+	1.51066	0.0174314	1.01908	2.80754	93.404	0	4	4	4	9	67544	Q9ET30	Q9ET30			cell part;integral to membrane;intrinsic to membrane;membrane part		EMP70	Transmembrane 9 superfamily member 3
18.4088	18.0342	17.9386	18.5066	18.054	16.8598	16.8247	16.7924	Tmem206	+	1.74651	0.016327	1.08931	3.2293	36.178	0	4	4	4	15.1	40178	Q9D771	Q9D771			cell part;cell surface;integral to membrane;intrinsic to membrane;membrane part		TMEM206	Transmembrane protein 206
16.0651	16.001	16.018	16.2832	15.9377	14.7778	14.6197	14.6059		+	1.83329	0.0169972	1.10652	3.3898	7.5046	0	4	4	4	7	78631	Q6PD19;Q6PD19-2;Q6PD19-3	Q6PD19;Q6PD19-2;Q6PD19-3			cell part;integral to membrane;intrinsic to membrane;membrane part		ARM-type_fold;DUF1741	UPF0668 protein C10orf76 homolog
16.3212	16.2946	16.1216	15.8242	15.7807	14.9877	14.8519	14.6956	Abhd14b	+	2.13463	0.0255412	1.06146	3.97387	25.949	0	3	3	3	20	22450	E9QN99;Q8VCR7	E9QN99;Q8VCR7	biological regulation;metabolic process;positive regulation of biological process;positive regulation of biosynthetic process;positive regulation of cellular biosynthetic process;positive regulation of cellular metabolic process;positive regulation of cellular process;positive regulation of gene expression;positive regulation of macromolecule biosynthetic process;positive regulation of macromolec…	catalytic activity;hydrolase activity	cell part;cytoplasm;cytoplasmic part;cytosol;extracellular membrane-bounded organelle;extracellular organelle;extracellular region part;extracellular vesicular exosome;intracellular membrane-bounded organelle;intracellular non-membrane-bounded organelle;intracellular organelle;intracellular organelle part;intracellular part;membrane-bounded organelle;membrane-bounded vesicle;non-membrane-bounded …		AB_hydrolase;AB_hydrolase_5;ABHD14B	Alpha/beta hydrolase domain-containing protein 14B
16.9719	16.8549	16.9875	17.1644	16.6866	16.0169	15.9057	14.934	Brix1	+	1.63297	0.0155462	1.10885	3.02382	16.06	0	3	3	3	18.8	17593	E9Q2V8;Q9DCA5;F6QAG4;F6WEP7	E9Q2V8;Q9DCA5;F6QAG4	cellular component assembly;cellular component assembly at cellular level;cellular component organization;cellular component organization at cellular level;cellular component organization or biogenesis;cellular component organization or biogenesis at cellular level;cellular macromolecular complex assembly;cellular macromolecular complex subunit organization;cellular process;macromolecular complex…	binding;nucleic acid binding;RNA binding	cell part;intracellular membrane-bounded organelle;intracellular non-membrane-bounded organelle;intracellular organelle;intracellular organelle part;intracellular part;membrane-bounded organelle;non-membrane-bounded organelle;nuclear part;nucleolus;nucleus;organelle;organelle part		Anticodon-bd;Brix;BRX1	Ribosome biogenesis protein BRX1 homolog
14.7351	14.6198	14.7434	14.9385	14.438	12.6967	12.588	12.528	Cmc1	+	1.97167	0.0204643	1.69653	3.65254	6.4464	0	3	3	3	17.9	12552	Q9CPZ8	Q9CPZ8		binding;cation binding;ion binding;metal ion binding	cell part;cytoplasmic part;intracellular membrane-bounded organelle;intracellular organelle;intracellular part;membrane-bounded organelle;mitochondrion;organelle		Cyt_c_biogenesis_Cmc1-like	COX assembly mitochondrial protein homolog
15.7893	15.6241	15.5087	16.0115	15.3241	12.0647	12.536	12.5904	Gm20390;Nme2;Nme1	+	1.87944	0.0178564	2.6046	3.47644	23.275	0	9	3	3	50.9	30200	E9PZF0;Q01768;Q5NC80;Q5NC79	E9PZF0;Q01768;Q5NC80	anatomical structure development;biological regulation;biosynthetic process;body fluid secretion;catabolic process;cell surface receptor linked signaling pathway;cellular biosynthetic process;cellular catabolic process;cellular macromolecule catabolic process;cellular macromolecule metabolic process;cellular metabolic process;cellular nitrogen compound biosynthetic process;cellular nitrogen compo…	adenyl nucleotide binding;adenyl ribonucleotide binding;ATP binding;binding;catalytic activity;cation binding;deoxyribonuclease activity;GTP binding;guanyl nucleotide binding;guanyl ribonucleotide binding;hydrolase activity;hydrolase activity, acting on ester bonds;identical protein binding;ion binding;kinase activity;magnesium ion binding;metal ion binding;nuclease activity;nucleobase-containing…	cell part;cell periphery;cell projection;cell projection membrane;cell projection part;cytoplasm;cytoplasmic part;cytosol;extracellular membrane-bounded organelle;extracellular organelle;extracellular region part;extracellular vesicular exosome;intracellular membrane-bounded organelle;intracellular organelle;intracellular part;lamellipodium;leading edge membrane;membrane;membrane part;membrane-bo…	Purine metabolism;Pyrimidine metabolism	Nucleoside_diP_kinase;Nucleoside_diP_kinase_AS	Nucleoside diphosphate kinase;Nucleoside diphosphate kinase B
14.6572	14.5672	14.3977	14.6539	14.2155	12.1402	12.0904	12.4178	Gtpbp2	+	1.96669	0.0203476	1.85297	3.64292	8.3797	0	3	3	3	5	65800	E9QA45;Q3UJK4	E9QA45;Q3UJK4		binding;catalytic activity;GTP binding;GTPase activity;guanyl nucleotide binding;guanyl ribonucleotide binding;hydrolase activity;hydrolase activity, acting on acid anhydrides;hydrolase activity, acting on acid anhydrides, in phosphorus-containing anhydrides;nucleoside-triphosphatase activity;nucleotide binding;purine nucleotide binding;purine ribonucleoside triphosphate binding;purine ribonucleo…	cell part;intracellular membrane-bounded organelle;intracellular organelle;intracellular part;membrane-bounded organelle;organelle		EF_GTP-bd_dom;P-loop_NTPase;Transl_B-barrel;Transl_elong_EF1A/Init_IF2_C;Transl_elong_EFTu/EF1A_C	GTP-binding protein 2
17.2984	17.0148	17.0264	17.2253	17.1694	15.6948	15.4041	15.6323	Gtpbp8	+	1.53466	0.0170055	1.16607	2.84959	16.942	0	3	3	3	34	16198	F6SMJ7;F6XXP5;Q9CY28	F6SMJ7;F6XXP5;Q9CY28	barrier septum formation;cellular component assembly;cellular component assembly at cellular level;cellular component organization;cellular component organization at cellular level;cellular component organization or biogenesis;cellular component organization or biogenesis at cellular level;cellular process;cytokinetic process	binding;catalytic activity;cation binding;GTP binding;GTPase activity;guanyl nucleotide binding;guanyl ribonucleotide binding;hydrolase activity;hydrolase activity, acting on acid anhydrides;hydrolase activity, acting on acid anhydrides, in phosphorus-containing anhydrides;ion binding;metal ion binding;nucleoside-triphosphatase activity;nucleotide binding;purine nucleotide binding;purine ribonucl…	cell part;cytoplasmic part;intracellular membrane-bounded organelle;intracellular organelle;intracellular part;membrane-bounded organelle;mitochondrion;organelle		EF_GTP-bd_dom;G_ENGB_dom;GTP_binding_domain;GTP-bd_ribosome_bio_YsxC;P-loop_NTPase	GTP-binding protein 8
12.8037	13.1191	13.0762	12.9968	12.6904	11.4843	11.9809	9.82655	H2-T22;H2-T10	+	1.30464	0.0223928	1.50341	2.45303	11.051	0	3	3	3	12.8	39100	Q9BCZ1;Q31615;F6T1I5;A7VMS2	Q9BCZ1;Q31615;F6T1I5	antigen processing and presentation;antigen processing and presentation of peptide antigen;antigen processing and presentation of peptide antigen via MHC class I;biological regulation;immune response;immune system process;positive regulation of adaptive immune response;positive regulation of adaptive immune response based on somatic recombination of immune receptors built from immunoglobulin supe…	antigen binding;binding;peptide antigen binding;peptide binding;protein binding;receptor binding	cell part;integral to membrane;intrinsic to membrane;macromolecular complex;membrane;membrane part;MHC class I protein complex;MHC protein complex;plasma membrane;plasma membrane part;protein complex	Allograft rejection;Antigen processing and presentation;Autoimmune thyroid disease;Cell adhesion molecules (CAMs);Endocytosis;Graft-versus-host disease;Natural killer cell mediated cytotoxicity;Phagosome;Type I diabetes mellitus;Viral myocarditis	Ig/MHC_CS;Ig_C1-set;Ig-like_dom;Ig-like_fold;MHC_I/II-like_Ag-recog;MHC_I_a;MHC_I_a_a1/a2;MHC_I-like_Ag-recog
15.3275	15.3643	15.3638	15.6373	15.3024	14.3588	14.376	13.6459	Hat1	+	1.5567	0.0165772	1.00247	2.88838	9.883	0	3	3	3	9.9	50182	A2ATU9;Q8BY71	A2ATU9;Q8BY71	biological regulation;cellular component assembly;cellular component assembly at cellular level;cellular component organization;cellular component organization at cellular level;cellular component organization or biogenesis;cellular component organization or biogenesis at cellular level;cellular macromolecular complex assembly;cellular macromolecular complex subunit organization;cellular macromol…	acetyltransferase activity;catalytic activity;H4 histone acetyltransferase activity;histone acetyltransferase activity;lysine N-acetyltransferase activity;N-acetyltransferase activity;N-acyltransferase activity;transferase activity;transferase activity, transferring acyl groups;transferase activity, transferring acyl groups other than amino-acyl groups	cell part;chromatin;chromosomal part;intracellular membrane-bounded organelle;intracellular organelle;intracellular organelle part;intracellular part;macromolecular complex;membrane-bounded organelle;nuclear chromatin;nuclear chromosome part;nuclear matrix;nuclear part;nucleoplasm;organelle;organelle part;protein complex		Acyl_CoA_acyltransferase;Hat1_N;Hist_AcTrfase_B-typ_cat-su	Histone acetyltransferase type B catalytic subunit
15.7895	15.5828	15.7657	16.0714	15.7182	14.6184	14.6009	13.7826	Kdm4c	+	1.47115	0.0180346	1.12232	2.73869	61.159	0	3	3	3	4.7	119960	Q8VCD7;I7HLQ5	Q8VCD7	anatomical structure formation involved in morphogenesis;biological regulation;biosynthetic process;blastocyst formation;cellular biosynthetic process;cellular component organization;cellular component organization at cellular level;cellular component organization or biogenesis;cellular component organization or biogenesis at cellular level;cellular macromolecule biosynthetic process;cellular mac…	androgen receptor binding;binding;catalytic activity;cation binding;demethylase activity;dioxygenase activity;enzyme binding;histone demethylase activity;histone demethylase activity (H3-K9 specific);hormone receptor binding;ion binding;metal ion binding;nuclear hormone receptor binding;oxidoreductase activity;protein binding;receptor binding;steroid hormone receptor binding;transition metal ion …	cell part;chromatin;chromosomal part;intracellular organelle part;intracellular part;nuclear chromatin;nuclear chromosome part;nuclear part;organelle part		JmjC_dom;JmjN;Tudor;Znf_FYVE_PHD;Znf_PHD;Znf_RING/FYVE/PHD	Lysine-specific demethylase 4C
15.8095	15.7032	15.7279	15.9971	15.359	14.2891	14.2472	14.2214	Lypla1	+	2.38432	0.0368759	1.28027	4.49464	56.416	0	3	3	3	32.4	15176	D3YUG4;J3QK48;J3QP56;P97823-2;P97823;D3Z111;D3Z269	D3YUG4;J3QK48;J3QP56;P97823-2;P97823;D3Z111	biological regulation;carboxylic acid metabolic process;catabolic process;cellular catabolic process;cellular ketone metabolic process;cellular lipid metabolic process;cellular macromolecule catabolic process;cellular macromolecule metabolic process;cellular metabolic process;cellular process;cellular protein metabolic process;fatty acid metabolic process;lipid metabolic process;lipoprotein catab…	catalytic activity;hydrolase activity;hydrolase activity, acting on ester bonds;lipase activity;palmitoyl-(protein) hydrolase activity;thiolester hydrolase activity	cell part;cytoplasmic part;cytosol;extracellular membrane-bounded organelle;extracellular organelle;extracellular region part;extracellular vesicular exosome;intracellular membrane-bounded organelle;intracellular organelle;intracellular part;membrane-bounded organelle;membrane-bounded vesicle;mitochondrion;organelle;vesicle	Glycerophospholipid metabolism	AB_hydrolase;PLipase/COase/thioEstase	Acyl-protein thioesterase 1
14.2161	14.0125	14.3426	14.2521	14.2275	11.8611	12.5649	12.4458	Lyrm4	+	1.50093	0.0175589	1.43103	2.79054	3.071	0.0004262	3	3	3	17.6	10854	Q8K215	Q8K215			cell part;cytoplasmic part;intracellular membrane-bounded organelle;intracellular organelle;intracellular part;membrane-bounded organelle;mitochondrion;nucleus;organelle		Complex1_LYR	LYR motif-containing protein 4
17.5111	17.0586	17.3191	17.6889	17.2093	16.1449	16.1281	15.605	Mad2l1	+	1.67249	0.0157538	1.12261	3.09478	4.5444	0	3	3	3	12.7	23598	Q9Z1B5	Q9Z1B5	biological regulation;cell cycle checkpoint;cell cycle process;cell division;cellular component organization;cellular component organization at cellular level;cellular component organization or biogenesis;cellular component organization or biogenesis at cellular level;cellular process;chromosome organization;chromosome segregation;mitotic cell cycle checkpoint;mitotic cell cycle spindle assembly …	binding;identical protein binding;protein binding;protein dimerization activity;protein homodimerization activity	cell part;chromosomal part;chromosome, centromeric region;condensed chromosome kinetochore;cytoplasm;cytoplasmic part;cytoskeletal part;cytosol;intracellular membrane-bounded organelle;intracellular non-membrane-bounded organelle;intracellular organelle;intracellular organelle part;intracellular part;kinetochore;macromolecular complex;membrane part;membrane-bounded organelle;mitotic spindle;non-m…	Cell cycle;Cell cycle - yeast;Meiosis - yeast;Oocyte meiosis;Progesterone-mediated oocyte maturation	HORMA_DNA-bd;Mad2	Mitotic spindle assembly checkpoint protein MAD2A
14.7133	14.69	14.4643	14.6245	14.2716	13.4139	13.5519	13.0538	Maf	+	2.15476	0.0261199	1.05023	4.01452	36.14	0	4	4	3	5.9	38435	P54843;P54843-3;P54843-2	P54843;P54843-3;P54843-2	anatomical structure development;biological regulation;cell development;cell differentiation;cellular developmental process;cellular process;cytokine production;developmental process;inner ear development;lens development in camera-type eye;lens fiber cell differentiation;multicellular organismal process;negative regulation of biological process;negative regulation of biosynthetic process;negativ…	binding;DNA binding;nucleic acid binding;nucleic acid binding transcription factor activity;sequence-specific DNA binding;sequence-specific DNA binding transcription factor activity	cell part;cytoplasm;intracellular membrane-bounded organelle;intracellular organelle;intracellular part;membrane-bounded organelle;nucleus;organelle		bZIP;bZIP_Maf;Maf_TF_N;MafF;TF_DNA-bd;Transciption_factor_Maf	Transcription factor Maf
13.4524	12.9365	13.1839	13.6599	12.8937	11.741	11.6133	11.6216	Mrpl21	+	2.07466	0.0235596	1.34075	3.85402	4.6299	0	3	3	3	13.9	23366	Q9D1N9;Q9D1N9-2	Q9D1N9;Q9D1N9-2	biosynthetic process;cellular biosynthetic process;cellular macromolecule biosynthetic process;cellular macromolecule metabolic process;cellular metabolic process;cellular process;cellular protein metabolic process;macromolecule biosynthetic process;macromolecule metabolic process;metabolic process;primary metabolic process;protein metabolic process;translation	structural constituent of ribosome;structural molecule activity	cell part;cytoplasmic part;intracellular membrane-bounded organelle;intracellular non-membrane-bounded organelle;intracellular organelle;intracellular part;macromolecular complex;membrane-bounded organelle;mitochondrion;non-membrane-bounded organelle;organelle;ribonucleoprotein complex;ribosome		L21p-like;Ribosomal_L21	39S ribosomal protein L21, mitochondrial
17.3778	17.2779	17.4042	17.4013	17.3253	16.0851	16.1313	15.9193	Mrpl51	+	1.66473	0.015626	1.00003	3.0808	8.4025	0	3	3	3	23.4	15103	Q9CPY1	Q9CPY1	biosynthetic process;cellular biosynthetic process;cellular macromolecule biosynthetic process;cellular macromolecule metabolic process;cellular metabolic process;cellular process;cellular protein metabolic process;macromolecule biosynthetic process;macromolecule metabolic process;metabolic process;primary metabolic process;protein metabolic process;translation	structural constituent of ribosome;structural molecule activity	cell part;cytoplasmic part;intracellular membrane-bounded organelle;intracellular non-membrane-bounded organelle;intracellular organelle;intracellular organelle part;intracellular part;large ribosomal subunit;macromolecular complex;membrane-bounded organelle;mitochondrial large ribosomal subunit;mitochondrial part;mitochondrial ribosome;mitochondrion;non-membrane-bounded organelle;organellar larg…		Ribosomal_L51_mit	39S ribosomal protein L51, mitochondrial
18.0457	17.6652	17.4851	17.5204	17.1446	14.9504	14.8831	14.2998	Myh14	+	1.99341	0.0207157	2.35965	3.69462	12.86	0	16	3	3	6.2	228560	K3W4R2;Q6URW6-2;Q6URW6;Q6URW6-3	K3W4R2;Q6URW6-2;Q6URW6;Q6URW6-3	actin cytoskeleton organization;actin filament-based movement;actin filament-based process;actomyosin structure organization;anatomical structure development;anatomical structure morphogenesis;behavior;biological regulation;cell part morphogenesis;cellular chemical homeostasis;cellular component morphogenesis;cellular component movement;cellular component organization;cellular component organizat…	actin binding;actin filament binding;actin-dependent ATPase activity;adenyl nucleotide binding;adenyl ribonucleotide binding;ATP binding;ATPase activity;ATPase activity, coupled;binding;catalytic activity;cytoskeletal protein binding;hydrolase activity;hydrolase activity, acting on acid anhydrides;hydrolase activity, acting on acid anhydrides, in phosphorus-containing anhydrides;microfilament mot…	actin filament bundle;actomyosin;axon;brush border;cell part;cell projection;cell projection part;cytoplasm;cytoskeletal part;extracellular membrane-bounded organelle;extracellular organelle;extracellular region part;extracellular vesicular exosome;growth cone;intracellular organelle part;intracellular part;macromolecular complex;membrane;membrane-bounded organelle;membrane-bounded vesicle;myelin…	Tight junction;Viral myocarditis	IQ_motif_EF-hand-BS;Myosin_head_motor_dom;Myosin_tail;Myosin-like_IQ_dom;P-loop_NTPase	Myosin-14
16.14	15.6553	15.8035	15.7916	15.6449	14.782	14.3762	13.2246	Nhsl2	+	1.39826	0.019637	1.34069	2.6128	8.2389	0	3	3	3	3.6	132350	E9Q0V6;B1AXH1	E9Q0V6;B1AXH1					NHS_fam	NHS-like protein 2
17.2077	16.6907	16.9137	17.1629	16.9409	15.8406	15.5533	15.5389	Rab39a	+	1.568	0.0163195	1.02534	2.90832	35.842	0	5	3	3	11.1	24977	Q8BHD0	Q8BHD0	biological regulation;cation homeostasis;cellular cation homeostasis;cellular chemical homeostasis;cellular component organization;cellular component organization at cellular level;cellular component organization or biogenesis;cellular component organization or biogenesis at cellular level;cellular homeostasis;cellular ion homeostasis;cellular monovalent inorganic cation homeostasis;cellular proc…	binding;catalytic activity;GTP binding;GTPase activity;guanyl nucleotide binding;guanyl ribonucleotide binding;hydrolase activity;hydrolase activity, acting on acid anhydrides;hydrolase activity, acting on acid anhydrides, in phosphorus-containing anhydrides;nucleoside-triphosphatase activity;nucleotide binding;purine nucleotide binding;purine ribonucleoside triphosphate binding;purine ribonucleo…	cell part;cytoplasmic membrane-bounded vesicle;cytoplasmic part;cytoplasmic vesicle;cytoplasmic vesicle membrane;cytoplasmic vesicle part;endocytic vesicle;endocytic vesicle membrane;Golgi apparatus;intracellular membrane-bounded organelle;intracellular organelle;intracellular organelle part;intracellular part;membrane;membrane-bounded organelle;membrane-bounded vesicle;organelle;organelle membra…		P-loop_NTPase;Small_GTPase;Small_GTPase_Rab_type;Small_GTP-bd_dom	Ras-related protein Rab-39A
15.8552	15.8225	15.705	15.8837	15.7168	14.3228	14.1116	13.7573	Rgp1	+	1.67907	0.0158555	1.33948	3.10667	62.585	0	3	3	3	11.6	39678	Q3TDM6;Q8BHT7	Q3TDM6;Q8BHT7	biological regulation;cellular process;endosome transport;establishment of localization;establishment of localization in cell;intracellular transport;positive regulation of catalytic activity;positive regulation of GTPase activity;positive regulation of hydrolase activity;positive regulation of molecular function;regulation of biological process;regulation of catabolic process;regulation of catal…	binding;enzyme binding;enzyme regulator activity;GTPase binding;GTPase regulator activity;guanyl-nucleotide exchange factor activity;nucleoside-triphosphatase regulator activity;protein binding;Rab GTPase binding;Rab guanyl-nucleotide exchange factor activity;Ras GTPase binding;Ras guanyl-nucleotide exchange factor activity;small GTPase binding;small GTPase regulator activity	cell part;cytoplasmic part;cytosol;Golgi apparatus part;intracellular organelle part;intracellular part;macromolecular complex;membrane;organelle part;protein complex;Ric1p-Rgp1p complex		Rgp1	RAB6A-GEF complex partner protein 2
16.4227	16.0559	16.2676	16.3606	16.1789	15.0427	14.8939	14.4788	Slc7a7	+	1.63641	0.0154525	1.12814	3.02996	17.775	0	3	3	3	9.6	55677	Q9Z1K8	Q9Z1K8	amine transport;amino acid transmembrane transport;amino acid transport;basic amino acid transport;biological regulation;carboxylic acid transport;cellular process;establishment of localization;L-amino acid transport;nitrogen compound transport;organic acid transport;organic substance transport;regulation of arginine metabolic process;regulation of biological process;regulation of cellular amine …	active transmembrane transporter activity;amine transmembrane transporter activity;amino acid transmembrane transporter activity;antiporter activity;basic amino acid transmembrane transporter activity;carboxylic acid transmembrane transporter activity;L-amino acid transmembrane transporter activity;organic acid transmembrane transporter activity;secondary active transmembrane transporter activity…	basolateral plasma membrane;cell part;integral to membrane;integral to plasma membrane;intrinsic to membrane;intrinsic to plasma membrane;membrane part;plasma membrane part	Protein digestion and absorption	AA/rel_permease1	Y+L amino acid transporter 1
17.8827	17.9012	17.7211	17.1246	17.0984	16.2666	16.039	15.9151	Snrnp35	+	2.20379	0.0258045	1.32764	4.11448	4.2196	0	3	3	3	13.5	29290	Q9D384;D3YTL6;Q9D970	Q9D384	cellular macromolecule metabolic process;cellular metabolic process;cellular nitrogen compound metabolic process;cellular process;macromolecule metabolic process;metabolic process;mRNA metabolic process;mRNA processing;nitrogen compound metabolic process;nucleic acid metabolic process;nucleobase-containing compound metabolic process;primary metabolic process;RNA metabolic process;RNA processing;R…	binding;nucleic acid binding;nucleotide binding;RNA binding	cell part;intracellular membrane-bounded organelle;intracellular organelle;intracellular organelle part;intracellular part;macromolecular complex;membrane-bounded organelle;nuclear part;nucleus;organelle;organelle part;ribonucleoprotein complex;spliceosomal complex;U12-type spliceosomal complex		Nucleotide-bd_a/b_plait;RRM_dom	U11/U12 small nuclear ribonucleoprotein 35 kDa protein
15.9342	15.9407	15.7242	15.6666	15.3864	14.1134	14.0986	13.5746	Spcs1	+	2.09169	0.0239409	1.52317	3.88785	6.4879	0	3	3	3	18	18186	Q9D958;E0CZF9;F6UR10	Q9D958	cellular macromolecule metabolic process;cellular metabolic process;cellular process;cellular protein metabolic process;establishment of localization;establishment of localization in cell;establishment of protein localization;establishment of protein localization in endoplasmic reticulum;establishment of protein localization to organelle;intracellular protein transport;intracellular transport;mac…	binding;catalytic activity;hydrolase activity;peptidase activity;ribonucleoprotein binding;ribosome binding	cell part;cytoplasmic part;endoplasmic reticulum part;integral to endoplasmic reticulum membrane;integral to membrane;integral to organelle membrane;intracellular organelle part;intracellular part;intrinsic to endoplasmic reticulum membrane;intrinsic to membrane;intrinsic to organelle membrane;macromolecular complex;membrane part;organelle part;protein complex;signal peptidase complex	Protein export	SPC12	Signal peptidase complex subunit 1
17.5194	17.4528	17.2047	17.0779	16.9301	15.3858	15.2377	14.8687	Tln2	+	1.97685	0.0202485	1.70813	3.66254	2.1308	0.00068578	35	3	3	8.1	271660	E9PUM4;Q71LX4	E9PUM4;Q71LX4	biological adhesion;biological regulation;cell adhesion;cellular component organization;cellular component organization at cellular level;cellular component organization or biogenesis;cellular component organization or biogenesis at cellular level;cellular process;cytoskeletal anchoring at plasma membrane;cytoskeleton organization;maintenance of location;maintenance of location in cell;maintenanc…	structural constituent of cytoskeleton;structural molecule activity	adherens junction;anchoring junction;cell junction;cell part;cell projection;cell-cell adherens junction;cell-cell junction;cell-substrate adherens junction;cell-substrate junction;cytoplasm;cytoskeleton;fascia adherens;focal adhesion;intracellular non-membrane-bounded organelle;intracellular organelle;intracellular part;membrane;non-membrane-bounded organelle;organelle;plasma membrane;ruffle;syn…	Focal adhesion	Band_41_domain;FERM/acyl-CoA-bd_prot_3-hlx;FERM_central;FERM_CS;FERM_domain;FERM_N;ILWEQ_dom;Insln_rcpt_S1;PH_like_dom;Talin_cent;Talin-2;Ubiquitin-rel_dom;Vinculin/catenin;Vinculin-bd_dom	Talin-2
15.1102	14.9536	14.9868	14.9955	14.7956	13.2603	13.1168	11.9436	Tmem168	+	1.59446	0.0159679	1.73243	2.95519	7.8266	0	3	3	3	4.7	79673	Q91VX9	Q91VX9			cell part;cytoplasmic membrane-bounded vesicle;cytoplasmic part;cytoplasmic vesicle;integral to membrane;intracellular membrane-bounded organelle;intracellular organelle;intracellular part;intrinsic to membrane;membrane part;membrane-bounded organelle;membrane-bounded vesicle;organelle;transport vesicle;vesicle		TMEM168	Transmembrane protein 168
17.6269	17.469	17.3578	17.4867	17.5076	16.2951	16.0337	15.3647	Tmem19	+	1.40663	0.0194525	1.18482	2.62718	26.499	0	3	3	3	7.7	36296	Q91W52;Q91W52-2	Q91W52;Q91W52-2			cell part;integral to membrane;intrinsic to membrane;membrane part		DUF92_TMEM19	Transmembrane protein 19
16.5672	16.3111	16.1475	16.3251	16.1956	13.6583	13.0684	12.3273	Tpx2	+	1.6148	0.0157192	2.52532	2.99137	4.4805	0	3	3	3	5.1	85893	A2APB8	A2APB8	activation of protein kinase activity;apoptosis;biological regulation;cell cycle phase;cell cycle process;cell death;cell division;cellular component assembly;cellular component assembly at cellular level;cellular component organization;cellular component organization at cellular level;cellular component organization or biogenesis;cellular component organization or biogenesis at cellular level;ce…	binding;enzyme binding;kinase binding;protein binding;protein kinase binding	aster;axon hillock;axon part;cell part;cell projection part;cytoplasm;cytoskeletal part;cytoskeleton;intracellular membrane-bounded organelle;intracellular non-membrane-bounded organelle;intracellular organelle;intracellular organelle part;intracellular part;macromolecular complex;membrane-bounded organelle;microtubule;microtubule cytoskeleton;non-membrane-bounded organelle;nuclear part;nucleopla…		Aurora-A-bd;TPX2_central_dom;TPX2_dom_C;TPX2_fam	Targeting protein for Xklp2
16.0302	16.0532	15.9516	16.0672	16.0385	14.6568	14.4267	13.5793	Zrsr2	+	1.4164	0.0191209	1.35026	2.644	2.8339	0.00042289	5	5	3	6.1	64448	B1B0E8;Q62377;B1B0F0;B1B0E9	B1B0E8;Q62377	cellular component assembly;cellular component assembly at cellular level;cellular component organization;cellular component organization at cellular level;cellular component organization or biogenesis;cellular component organization or biogenesis at cellular level;cellular macromolecular complex assembly;cellular macromolecular complex subunit organization;cellular macromolecule metabolic proces…	binding;cation binding;ion binding;metal ion binding;nucleic acid binding;nucleotide binding;pre-mRNA 3'-splice site binding;pre-mRNA binding;RNA binding	cell part;intracellular non-membrane-bounded organelle;intracellular organelle;intracellular organelle part;intracellular part;macromolecular complex;non-membrane-bounded organelle;nuclear part;nucleolus;organelle;organelle part;ribonucleoprotein complex;spliceosomal complex;U12-type spliceosomal complex		Nucleotide-bd_a/b_plait;RRM_dom;U2_small;Znf_CCCH	U2 small nuclear ribonucleoprotein auxiliary factor 35 kDa subunit-related protein 2
14.3156	14.489	14.4256	14.5442	14.5386	13.1869	12.8946	12.865	2210011C24Rik	+	1.44226	0.0186623	1.07234	2.68861	1.8012	0.0013539	2	2	2	14	13500	F6WBA1	F6WBA1					AKAP2_C
14.2683	13.8452	13.9862	14.3722	14.1058	13.0124	12.9174	12.3188	Arhgap24	+	1.40695	0.0194615	1.02936	2.62773	12.875	0	2	2	2	3.3	84113	G3X9N1;Q8C4V1	G3X9N1;Q8C4V1	anatomical structure formation involved in morphogenesis;angiogenesis;biological regulation;cell differentiation;cell migration;cell motility;cellular component movement;cellular developmental process;cellular process;cellular response to stimulus;developmental process;locomotion;negative regulation of biological process;negative regulation of cell communication;negative regulation of cellular pr…	enzyme activator activity;enzyme regulator activity;GTPase activator activity;GTPase regulator activity;nucleoside-triphosphatase regulator activity	adherens junction;anchoring junction;cell junction;cell part;cell projection;cell-substrate adherens junction;cell-substrate junction;cytoplasm;cytoskeleton;focal adhesion;intracellular;intracellular non-membrane-bounded organelle;intracellular organelle;intracellular part;non-membrane-bounded organelle;organelle		PH_domain;PH_like_dom;Rho_GTPase_activation_prot;RhoGAP_dom	Rho GTPase-activating protein 24
15.0707	15.1836	14.9601	15.3129	15.1489	13.3231	12.8897	12.3985	Brwd3	+	1.50465	0.0174607	1.6918	2.79703	3.9996	0	2	2	2	1	202940	A2AHJ4	A2AHJ4	biological regulation;cellular component organization;cellular component organization at cellular level;cellular component organization or biogenesis;cellular component organization or biogenesis at cellular level;cellular process;cytoskeleton organization;organelle organization;regulation of anatomical structure morphogenesis;regulation of biological process;regulation of biological quality;regu…		cell part;intracellular membrane-bounded organelle;intracellular organelle;intracellular part;membrane-bounded organelle;nucleus;organelle		Bromodomain;WD40/YVTN_repeat-like_dom;WD40_repeat;WD40_repeat_CS;WD40_repeat_dom	Bromodomain and WD repeat-containing protein 3
16.0776	16.4099	16.1806	15.7031	15.5176	14.6379	14.5983	14.4504	Ccl7	+	2.4128	0.038848	1.29177	4.55643	3.9671	0	2	2	2	23.7	10999	Q03366	Q03366	biological regulation;cell chemotaxis;cell migration;cell motility;cellular component movement;cellular component organization;cellular component organization at cellular level;cellular component organization or biogenesis;cellular component organization or biogenesis at cellular level;cellular process;cellular response to chemical stimulus;cellular response to ethanol;cellular response to organi…	binding;carbohydrate binding;CCR chemokine receptor binding;CCR2 chemokine receptor binding;chemokine receptor binding;cytokine receptor binding;glycosaminoglycan binding;G-protein-coupled receptor binding;heparin binding;pattern binding;polysaccharide binding;protein binding;receptor binding	extracellular region part;extracellular space	Chemokine signaling pathway;Cytokine-cytokine receptor interaction	Chemokine_CC_CS;Chemokine_IL8-like_dom	C-C motif chemokine 7
16.8698	16.7797	16.7775	17.0145	16.7833	15.819	15.6297	14.9944	Ccnh	+	1.51455	0.0172602	1.05378	2.81434	1.6646	0.0016177	2	2	2	5.2	33307	E9PWD3;Q3UUW5;Q61458;E9QA43	E9PWD3;Q3UUW5;Q61458;E9QA43	biological regulation;biosynthetic process;cell cycle;cellular biosynthetic process;cellular macromolecule biosynthetic process;cellular macromolecule metabolic process;cellular metabolic process;cellular nitrogen compound metabolic process;cellular process;cellular protein metabolic process;macromolecule biosynthetic process;macromolecule metabolic process;macromolecule modification;metabolic pr…	ATPase activity;ATPase activity, coupled;catalytic activity;cyclin-dependent protein kinase activity;cyclin-dependent protein kinase regulator activity;DNA-dependent ATPase activity;enzyme regulator activity;hydrolase activity;hydrolase activity, acting on acid anhydrides;hydrolase activity, acting on acid anhydrides, in phosphorus-containing anhydrides;kinase activity;kinase regulator activity;n…	cell part;cyclin-dependent protein kinase activating kinase holoenzyme complex;holo TFIIH complex;intracellular membrane-bounded organelle;intracellular organelle;intracellular organelle part;intracellular part;macromolecular complex;membrane-bounded organelle;nuclear part;nucleoplasm;nucleoplasm part;nucleus;organelle;organelle part;protein complex;TFIIK complex;transcription factor complex	Basal transcription factors;Cell cycle;Nucleotide excision repair	Cyclin_C/H/T/L;Cyclin_N;CyclinH/Ccl1;Cyclin-like	Cyclin-H
15.0787	15.5867	14.7801	15.1298	14.771	13.4578	13.3514	12.7597	Cd300a	+	1.85007	0.017468	1.55889	3.42118	12.786	0	2	2	2	7	35259	Q6SJQ0-2;Q6SJQ0	Q6SJQ0-2;Q6SJQ0	amine transport;biological regulation;cellular component organization;cellular component organization or biogenesis;cellular membrane organization;cellular process;cellular response to stimulus;endocytosis;establishment of localization;establishment of localization in cell;membrane invagination;membrane organization;monoamine transport;negative regulation of alpha-beta T cell activation;negative …	binding;lipid binding;molecular transducer activity;phosphatidylethanolamine binding;phosphatidylserine binding;phospholipid binding;receptor activity;signal transducer activity;signaling receptor activity	cell part;cytoplasmic part;extracellular membrane-bounded organelle;extracellular organelle;extracellular region part;extracellular vesicular exosome;integral to membrane;intracellular membrane-bounded organelle;intracellular organelle;intracellular part;intrinsic to membrane;lysosome;lytic vacuole;mast cell granule;membrane;membrane part;membrane-bounded organelle;membrane-bounded vesicle;organe…		Ig_sub;Ig_V-set;Ig-like_dom;Ig-like_fold	CMRF35-like molecule 8
13.889	13.4855	13.6988	13.964	13.9008	12.2767	12.1277	12.1561	Cep55	+	1.38115	0.0202896	1.14401	2.58344	1.3342	0.0031949	2	2	2	3.3	53802	Q8BT07-2;Q8BT07	Q8BT07-2;Q8BT07	cell cycle cytokinesis;cell cycle phase;cell cycle process;cellular component organization;cellular component organization at cellular level;cellular component organization or biogenesis;cellular component organization or biogenesis at cellular level;cellular process;cytokinesis;cytokinesis after mitosis;cytokinetic cell separation;cytokinetic process;establishment of localization;establishment o…		cell division site part;cell part;centriole;centrosome;cleavage furrow;cytoplasmic part;cytoskeletal part;extracellular region part;intercellular bridge;intracellular non-membrane-bounded organelle;intracellular organelle;intracellular organelle part;intracellular part;membrane;microtubule organizing center;microtubule organizing center part;midbody;non-membrane-bounded organelle;organelle;organe…		EABR	Centrosomal protein of 55 kDa
15.8134	15.5505	15.4955	15.6155	15.4986	14.0237	14.0448	13.7555	Dopey1	+	1.73765	0.0163896	1.28806	3.21309	5.6721	0	3	2	2	1.3	276640	H7BWZ9;Q8BL99-4;Q8BL99-2;Q8BL99-5;Q8BL99-6;Q8BL99;Q8BL99-3	H7BWZ9;Q8BL99-4;Q8BL99-2;Q8BL99-5;Q8BL99-6;Q8BL99	establishment of localization;establishment of protein localization;protein transport;transport				Dopey_N	Protein dopey-1
15.6182	14.4745	14.6695	15.6447	14.6104	12.1895	12.0694	11.2052	Emp2	+	1.76107	0.0163353	2.58311	3.25602	5.0124	0	2	2	2	5.2	19747	O88662	O88662	actin cytoskeleton organization;actin filament organization;actin filament-based process;actin-mediated cell contraction;activation of protein kinase activity;adaptive immune response;adaptive immune response based on somatic recombination of immune receptors built from immunoglobulin superfamily domains;biological adhesion;biological regulation;bleb assembly;blood vessel endothelial cell migrati…	binding;enzyme binding;integrin binding;kinase binding;protein binding;protein complex binding;protein kinase binding;receptor binding	apical part of cell;apical plasma membrane;cell part;cell surface;cytoplasm;cytoplasmic part;Golgi apparatus;Golgi apparatus part;Golgi membrane;integral to membrane;intracellular membrane-bounded organelle;intracellular organelle;intracellular organelle part;intracellular part;intrinsic to membrane;membrane;membrane part;membrane raft;membrane-bounded organelle;nucleus;organelle;organelle membra…		EMP_2;PMP22/EMP/MP20/Claudin;PMP22_EMP_MP20	Epithelial membrane protein 2
15.9755	16.3465	16.4642	16.1621	15.799	15.2708	15.0508	14.1709	Eng	+	1.77032	0.0163201	1.16419	3.27302	6.3729	0	2	2	2	3.9	69274	E9Q5I7;Q3UAM9;Q63961;F7BZW0	E9Q5I7;Q3UAM9;Q63961;F7BZW0	aging;anatomical structure development;anatomical structure formation involved in morphogenesis;anatomical structure morphogenesis;angiogenesis;artery morphogenesis;biological adhesion;biological regulation;blood vessel morphogenesis;bone development;branching morphogenesis of a tube;cell adhesion;cell aging;cell chemotaxis;cell differentiation;cell migration;cell migration involved in endocardia…	binding;carbohydrate binding;catalytic activity;cytokine binding;cytokine receptor binding;galactose binding;glycosaminoglycan binding;growth factor binding;identical protein binding;kinase activity;molecular transducer activity;monosaccharide binding;pattern binding;phosphotransferase activity, alcohol group as acceptor;polysaccharide binding;protein binding;protein dimerization activity;protein…	adherens junction;anchoring junction;blood microparticle;cell junction;cell part;cell surface;cell-substrate adherens junction;cell-substrate junction;cytoplasm;endothelial microparticle;external side of plasma membrane;extracellular region part;extracellular space;focal adhesion;integral to membrane;intracellular organelle part;intracellular part;intrinsic to membrane;macromolecular complex;memb…		ZP_dom	Endoglin
14.8767	14.7773	14.8578	15.0325	14.8367	13.2668	13.0928	12.5503	Enpp4	+	1.58289	0.0163284	1.44942	2.93466	3.5021	0.00014463	2	2	2	4.7	47903	Q8BTJ4-2;Q8BTJ4	Q8BTJ4-2;Q8BTJ4	biological regulation;blood coagulation;catabolic process;cellular catabolic process;cellular metabolic process;cellular nitrogen compound catabolic process;cellular nitrogen compound metabolic process;cellular process;coagulation;hemostasis;heterocycle catabolic process;heterocycle metabolic process;metabolic process;multicellular organismal process;nitrogen compound metabolic process;nucleobase…	binding;bis(5'-adenosyl)-triphosphatase activity;catalytic activity;cation binding;hydrolase activity;hydrolase activity, acting on acid anhydrides;hydrolase activity, acting on acid anhydrides, in phosphorus-containing anhydrides;ion binding;metal ion binding;nucleotide diphosphatase activity;pyrophosphatase activity	cell part;extracellular membrane-bounded organelle;extracellular organelle;extracellular region part;extracellular vesicular exosome;integral to membrane;intrinsic to membrane;membrane;membrane part;membrane-bounded organelle;membrane-bounded vesicle;organelle;plasma membrane;vesicle		Alkaline_Pase-like_a/b/a;Alkaline_phosphatase_core;E-NPP;ENPP4;Phosphodiest/P_Trfase	Bis(5-adenosyl)-triphosphatase enpp4
16.5013	16.3111	16.4181	16.7594	16.3749	14.7619	14.0989	13.0904	Erf	+	1.47904	0.0179893	1.91596	2.7524	11.591	0	2	2	2	5.3	59050	P70459	P70459	biological adhesion;biological regulation;biosynthetic process;cell adhesion;cell differentiation;cell differentiation involved in embryonic placenta development;cell-cell adhesion;cellular biosynthetic process;cellular developmental process;cellular macromolecule biosynthetic process;cellular macromolecule metabolic process;cellular metabolic process;cellular nitrogen compound metabolic process;…	binding;DNA binding;nucleic acid binding;nucleic acid binding transcription factor activity;protein binding transcription factor activity;sequence-specific DNA binding;sequence-specific DNA binding RNA polymerase II transcription factor activity;sequence-specific DNA binding transcription factor activity;transcription cofactor activity;transcription corepressor activity;transcription factor bindi…	cell part;intracellular membrane-bounded organelle;intracellular organelle;intracellular part;membrane-bounded organelle;nucleus;organelle		Ets_dom;WHTH_DNA-bd_dom	ETS domain-containing transcription factor ERF
14.1525	13.6928	13.7665	14.2095	13.8191	12.2131	12.5384	12.1615	Fem1c	+	1.67921	0.0158647	1.27234	3.10692	2.212	0.00068766	2	2	2	3.2	68578	Q8CEF1	Q8CEF1	cellular macromolecule metabolic process;cellular metabolic process;cellular process;cellular protein metabolic process;macromolecule metabolic process;macromolecule modification;metabolic process;primary metabolic process;protein metabolic process;protein modification by small protein conjugation;protein modification by small protein conjugation or removal;protein modification process;protein ub…		cell part;cytoplasm;intracellular part		Ankyrin_rpt;Ankyrin_rpt-contain_dom	Protein fem-1 homolog C
17.0215	16.308	16.3859	16.9406	16.5759	14.8356	14.7773	14.696	Gstm2;Gstm4	+	1.59304	0.0159718	1.44279	2.95266	41.775	0	5	3	2	32.1	25716	P15626;D3YX76;Q8R5I6	P15626;D3YX76;Q8R5I6	amine metabolic process;benzene-containing compound metabolic process;carboxylic acid metabolic process;catabolic process;cellular amine metabolic process;cellular amino acid metabolic process;cellular aromatic compound metabolic process;cellular catabolic process;cellular detoxification of nitrogen compound;cellular ketone metabolic process;cellular metabolic process;cellular modified amino acid…	amine binding;amino acid binding;binding;carboxylic acid binding;catalytic activity;enzyme binding;glutathione binding;glutathione transferase activity;identical protein binding;modified amino acid binding;peptide binding;protein binding;protein dimerization activity;protein heterodimerization activity;protein homodimerization activity;transferase activity;transferase activity, transferring alkyl…	cell part;cytoplasm;cytoplasmic part;cytosol;intracellular part	Drug metabolism - cytochrome P450;Glutathione metabolism;Metabolism of xenobiotics by cytochrome P450	Glutathione_S-Trfase_N;Glutathione-S-Trfase_C-like;GST_C;GST_mu;Thioredoxin-like_fold	Glutathione S-transferase Mu 2
15.775	15.2086	15.368	15.6192	15.3102	13.3803	13.3686	13.1647	Hdhd2;Ier3ip1;Gm10784	+	1.75615	0.016355	1.68672	3.24697	3.3415	0.00014364	2	2	2	18.4	16254	D6RI20;Q9CR20;J3QMQ2	D6RI20;Q9CR20;J3QMQ2	biological regulation;regulation of apoptosis;regulation of biological process;regulation of cell death;regulation of cellular process;regulation of fibroblast apoptosis;regulation of programmed cell death	binding;enzyme binding;protein binding	cell part;cytoplasmic part;endoplasmic reticulum;endoplasmic reticulum membrane;endoplasmic reticulum part;extracellular membrane-bounded organelle;extracellular organelle;extracellular region part;extracellular vesicular exosome;Golgi apparatus;integral to membrane;intracellular membrane-bounded organelle;intracellular organelle;intracellular organelle part;intracellular part;intrinsic to membra…		Yos1	Immediate early response 3-interacting protein 1
15.0091	15.545	15.3638	15.099	14.7231	14.2966	14.0575	12.9218	Herpud1	+	1.67886	0.015837	1.25451	3.10629	7.8363	0	2	2	2	5.6	43778	Q8C4N0;Q9JJK5	Q8C4N0;Q9JJK5	biological regulation;calcium ion homeostasis;catabolic process;cation homeostasis;cellular calcium ion homeostasis;cellular catabolic process;cellular cation homeostasis;cellular chemical homeostasis;cellular divalent inorganic cation homeostasis;cellular homeostasis;cellular ion homeostasis;cellular macromolecule catabolic process;cellular macromolecule metabolic process;cellular metabolic proc…	binding;ion channel binding;protein binding	calcium channel complex;cation channel complex;cell part;cytoplasmic part;endoplasmic reticulum;endoplasmic reticulum membrane;endoplasmic reticulum part;integral to membrane;intracellular membrane-bounded organelle;intracellular organelle;intracellular organelle part;intracellular part;intrinsic to membrane;ion channel complex;macromolecular complex;membrane;membrane part;membrane-bounded organe…	Protein processing in endoplasmic reticulum	Ubiquitin-like;Ubiquitin-rel_dom	Homocysteine-responsive endoplasmic reticulum-resident ubiquitin-like domain member 1 protein
13.7701	13.774	14.061	13.8998	13.8637	12.0053	12.1513	11.856	Hist2h2ab	+	1.60292	0.0157769	1.40714	2.97021	4.8366	0	12	2	2	60.8	14013	Q64522	Q64522		binding;DNA binding;nucleic acid binding	cell part;chromosomal part;extracellular membrane-bounded organelle;extracellular organelle;extracellular region part;extracellular vesicular exosome;intracellular membrane-bounded organelle;intracellular organelle;intracellular organelle part;intracellular part;macromolecular complex;membrane-bounded organelle;membrane-bounded vesicle;nucleosome;nucleus;organelle;organelle part;protein-DNA compl…	Systemic lupus erythematosus	Histone_core_D;Histone_H2A;Histone-fold	Histone H2A type 2-B
17.9814	17.4387	17.3616	17.7232	17.3743	15.0883	14.7112	14.0378	Hnrnpd	+	1.703	0.0160951	2.32332	3.14998	21.904	0	26	2	2	58.9	30608	G5E8G0;F6ZV59;Q60668-4;G3X9W0;Q60668-2;F6SHF3;E9Q5B6;F7A465	G5E8G0;F6ZV59;Q60668-4;G3X9W0;Q60668-2;F6SHF3	biological regulation;biosynthetic process;cellular biosynthetic process;cellular macromolecule biosynthetic process;cellular macromolecule metabolic process;cellular metabolic process;cellular nitrogen compound metabolic process;cellular process;macromolecule biosynthetic process;macromolecule metabolic process;metabolic process;mRNA metabolic process;nitrogen compound metabolic process;nucleic …	binding;DNA binding;nucleic acid binding;nucleotide binding;RNA binding;sequence-specific DNA binding;telomeric DNA binding	cell part;cytoplasm;extracellular membrane-bounded organelle;extracellular organelle;extracellular region part;extracellular vesicular exosome;intracellular organelle part;intracellular part;macromolecular complex;membrane-bounded organelle;membrane-bounded vesicle;nuclear part;nucleoplasm;organelle;organelle part;ribonucleoprotein complex;vesicle;viral nucleocapsid;virion part		CARG-binding_factor_N;Nucleotide-bd_a/b_plait;RRM_dom	Heterogeneous nuclear ribonucleoprotein D0
13.509	14.189	14.146	13.8257	13.5111	12.4584	12.5289	11.6689	Hyal1	+	1.81797	0.016935	1.37562	3.36123	103.39	0	2	2	2	7.4	49025	D3YXU8;Q91ZJ9-2;Q91ZJ9;D6RFV7	D3YXU8;Q91ZJ9-2;Q91ZJ9;D6RFV7	amine metabolic process;aminoglycan biosynthetic process;aminoglycan catabolic process;aminoglycan metabolic process;anatomical structure development;anatomical structure morphogenesis;biological regulation;biosynthetic process;carbohydrate biosynthetic process;carbohydrate catabolic process;carbohydrate metabolic process;cartilage development;catabolic process;cellular process;cellular response …	binding;catalytic activity;hexosaminidase activity;hyaluronan synthase activity;hyalurononglucosaminidase activity;hydrolase activity;hydrolase activity, acting on glycosyl bonds;hydrolase activity, hydrolyzing O-glycosyl compounds;protein binding;transcription factor binding;transferase activity;transferase activity, transferring glycosyl groups;transferase activity, transferring hexosyl groups;…	cell part;cytoplasm;cytoplasmic part;cytoplasmic vesicle;extracellular membrane-bounded organelle;extracellular organelle;extracellular region part;extracellular space;extracellular vesicular exosome;intracellular membrane-bounded organelle;intracellular organelle;intracellular part;lysosome;lytic vacuole;membrane-bounded organelle;membrane-bounded vesicle;organelle;vacuole;vesicle	Glycosaminoglycan degradation	Aldolase_TIM;EG-like_dom;Glycoside_hydrolase_SF;Hyaluronidase	Hyaluronidase;Hyaluronidase-1
14.5598	14.0131	14.2723	14.7388	14.3844	12.9744	13.2047	12.3423	Itgb3	+	1.37096	0.0204497	1.16953	2.56599	24.382	0	2	2	2	3	86738	O54890	O54890	activation of protein kinase activity;anatomical structure formation involved in morphogenesis;anatomical structure morphogenesis;angiogenesis;angiogenesis involved in wound healing;apolipoprotein A-I-mediated signaling pathway;biological adhesion;biological regulation;cell activation;cell adhesion;cell growth;cell junction assembly;cell junction organization;cell migration;cell morphogenesis;cel…	binding;catalytic activity;cell adhesion molecule binding;cytokine receptor binding;enzyme binding;extracellular matrix binding;fibronectin binding;growth factor receptor binding;identical protein binding;integrin binding;intramolecular oxidoreductase activity;intramolecular oxidoreductase activity, interconverting keto- and enol-groups;intramolecular oxidoreductase activity, transposing S-S bond…	adherens junction;alpha9-beta1 integrin complex;alpha9-beta1 integrin-ADAM8 complex;alphav-beta3 integrin complex;anchoring junction;apical plasma membrane;cell junction;cell part;cell projection membrane;cell projection part;cell surface;cell-substrate adherens junction;cell-substrate junction;cytoplasmic membrane-bounded vesicle;cytoplasmic part;cytoplasmic vesicle;external side of plasma membr…	Arrhythmogenic right ventricular cardiomyopathy (ARVC);Dilated cardiomyopathy;ECM-receptor interaction;Focal adhesion;Hematopoietic cell lineage;Hypertrophic cardiomyopathy (HCM);Osteoclast differentiation;Phagosome;Regulation of actin cytoskeleton	Integrin_beta-3;Integrin_bsu;Integrin_bsu_cyt_dom;Integrin_bsu_N;Integrin_bsu_tail;Plexin-like_fold;VWF_A	Integrin beta-3
16.0729	15.9284	16.0368	16.1875	15.8197	14.0894	14.0419	13.9341	Lrrfip1	+	1.88819	0.0179889	1.58512	3.49299	2.3549	0.00055333	12	2	2	28.2	71131	E9Q9T1;Q3UZ39-2	E9Q9T1;Q3UZ39-2	biological regulation;biosynthetic process;cellular biosynthetic process;cellular macromolecule biosynthetic process;cellular macromolecule metabolic process;cellular metabolic process;cellular nitrogen compound metabolic process;cellular process;macromolecule biosynthetic process;macromolecule metabolic process;metabolic process;nitrogen compound metabolic process;nucleic acid metabolic process;…	binding;DNA binding;identical protein binding;nucleic acid binding;protein binding;protein dimerization activity;protein homodimerization activity	cell part;cytoplasm;intracellular membrane-bounded organelle;intracellular organelle;intracellular part;membrane;membrane-bounded organelle;nucleus;organelle;plasma membrane		Leu-rich_rep_flightless-int_pr	Leucine-rich repeat flightless-interacting protein 1
12.9649	13.5953	13.3208	13.6509	12.9039	12.2177	12.2131	11.8857	Mcoln2	+	2.17682	0.0263368	1.07789	4.05935	3.7208	0	2	2	2	4.5	62269	Q8K595-2;Q8K595;F7B2J7	Q8K595-2;Q8K595;F7B2J7	establishment of localization;ion transport;transport		cell part;integral to membrane;intrinsic to membrane;membrane part		PKD1_2_channel	Mucolipin-2
22.4196	21.4974	21.8292	22.0865	21.7726	20.8137	20.6883	20.4799	Myl12a	+	1.58622	0.0161398	1.01953	2.94056	323.31	0	13	13	2	54.1	19895	Q6ZWQ9	Q6ZWQ9	biological adhesion;biological regulation;cell adhesion;cell-cell adhesion;cellular process;establishment of localization;establishment of localization in cell;establishment of protein localization;establishment of protein localization in membrane;establishment of protein localization in plasma membrane;homotypic cell-cell adhesion;intracellular protein transport;intracellular transport;platelet …	binding;calcium ion binding;cation binding;glutamate receptor binding;ion binding;metal ion binding;protein binding;receptor binding	actin filament bundle;actomyosin;cell part;contractile fiber part;cytoplasmic part;cytoskeletal part;extracellular membrane-bounded organelle;extracellular organelle;extracellular region part;extracellular vesicular exosome;intracellular organelle part;intracellular part;macromolecular complex;membrane-bounded organelle;membrane-bounded vesicle;myosin complex;myosin II complex;organelle;organelle…	Focal adhesion;Leukocyte transendothelial migration;Regulation of actin cytoskeleton;Tight junction	EF_Hand_1_Ca_BS;EF_hand_dom;EF-hand-dom_pair
18.4243	18.3514	18.2987	17.9257	18.0014	17.1063	16.9258	16.6899	Mylk	+	1.88084	0.0178315	1.06912	3.4791	5.4124	0	2	2	2	1.1	213610	B1B1A8;Q6PDN3-2;Q6PDN3-3;Q6PDN3;Q6PDN3-4	B1B1A8;Q6PDN3-2;Q6PDN3-3;Q6PDN3;Q6PDN3-4	actin cytoskeleton organization;actin filament organization;actin filament-based process;anatomical structure morphogenesis;aorta smooth muscle tissue morphogenesis;biological regulation;bleb assembly;cell projection assembly;cell projection organization;cellular component assembly;cellular component assembly at cellular level;cellular component organization;cellular component organization at cel…	adenyl nucleotide binding;adenyl ribonucleotide binding;ATP binding;binding;calmodulin-dependent protein kinase activity;catalytic activity;cation binding;enzyme binding;ion binding;kinase activity;metal ion binding;myosin light chain kinase activity;nucleotide binding;phosphotransferase activity, alcohol group as acceptor;protein binding;protein kinase activity;protein serine/threonine kinase ac…	actin filament bundle;actomyosin;cell division site part;cell junction;cell part;cell projection;cell-cell junction;cleavage furrow;cytoplasm;cytoskeletal part;extracellular membrane-bounded organelle;extracellular organelle;extracellular region part;extracellular vesicular exosome;intracellular organelle part;intracellular part;lamellipodium;membrane-bounded organelle;membrane-bounded vesicle;or…	Calcium signaling pathway;Focal adhesion;Gastric acid secretion;Regulation of actin cytoskeleton;Vascular smooth muscle contraction	FN3_dom;Ig_I-set;Ig_sub;Ig_sub2;Ig-like_dom;Ig-like_fold;Kinase-like_dom;Myosin_light_ch_kinase-rel;Prot_kinase_dom;Protein_kinase_ATP_BS;Ser/Thr_dual-sp_kinase;Ser/Thr_kinase_AS;Telokin/Myosin_light_ch_kin	Myosin light chain kinase, smooth muscle;Myosin light chain kinase, smooth muscle, deglutamylated form
15.5876	15.4452	15.5691	15.9602	15.6421	14.073	14.0259	14.127	Otud1	+	1.55112	0.0165845	1.17355	2.87855	3.5915	0	2	2	2	7.9	48823	Q9CUB6	Q9CUB6	cellular macromolecule metabolic process;cellular metabolic process;cellular process;cellular protein metabolic process;macromolecule metabolic process;macromolecule modification;metabolic process;primary metabolic process;protein deubiquitination;protein K63-linked deubiquitination;protein metabolic process;protein modification by small protein conjugation or removal;protein modification by smal…	catalytic activity;cysteine-type peptidase activity;hydrolase activity;peptidase activity;peptidase activity, acting on L-amino acid peptides;small conjugating protein-specific protease activity;ubiquitin-specific protease activity			OTU	OTU domain-containing protein 1
18.7284	18.3851	18.4065	17.5501	17.9122	16.1122	16.0277	14.782	Pdcd4	+	1.60685	0.0158795	2.05902	2.97721	15.444	0	2	2	2	6.4	51702	Q61823	Q61823	aging;apoptosis;biological regulation;cell aging;cell death;cellular process;death;developmental process;negative regulation of biological process;negative regulation of biosynthetic process;negative regulation of catalytic activity;negative regulation of cellular biosynthetic process;negative regulation of cellular macromolecule biosynthetic process;negative regulation of cellular metabolic proc…	binding;nucleic acid binding;RNA binding	cell part;cytoplasm;cytoplasmic part;cytosol;intracellular membrane-bounded organelle;intracellular organelle;intracellular organelle part;intracellular part;membrane-bounded organelle;nuclear part;nucleoplasm;nucleus;organelle;organelle part		ARM-type_fold;Initiation_fac_eIF4g_MI;MIF4-like_typ_1/2/3	Programmed cell death protein 4
14.2384	13.5375	13.8859	14.6053	13.9944	11.9855	12.236	11.4676	Pros1	+	1.48834	0.0176977	1.64588	2.76858	2.9863	0.00042541	2	2	2	2.7	74934	Q08761	Q08761	biological regulation;blood coagulation;coagulation;fibrinolysis;hemostasis;multicellular organismal process;negative regulation of biological process;negative regulation of blood coagulation;negative regulation of coagulation;negative regulation of multicellular organismal process;regulation of biological process;regulation of biological quality;regulation of blood coagulation;regulation of body…	binding;calcium ion binding;cation binding;ion binding;metal ion binding	blood microparticle;extracellular membrane-bounded organelle;extracellular organelle;extracellular region part;extracellular space;extracellular vesicular exosome;membrane-bounded organelle;membrane-bounded vesicle;organelle;vesicle	Complement and coagulation cascades	Coagulation_fac_subgr_Gla_dom;ConA-like_dom;EGF_Ca-bd_CS;EGF-like_Ca-bd_dom;EGF-like_CS;EGF-type_Asp/Asn_hydroxyl_site;EG-like_dom;GLA_domain;Growth_fac_rcpt_N_dom;Laminin_G	Vitamin K-dependent protein S
17.4313	17.1619	17.3922	17.4417	17.1261	16.0675	16.1467	15.0063	Pwp2	+	1.56265	0.0164818	1.27013	2.89887	94.468	0	2	2	2	3.4	102910	Q8BU03	Q8BU03	cellular component assembly;cellular component assembly at cellular level;cellular component organization;cellular component organization at cellular level;cellular component organization or biogenesis;cellular component organization or biogenesis at cellular level;cellular macromolecular complex assembly;cellular macromolecular complex subunit organization;cellular macromolecule metabolic proces…	binding;nucleic acid binding;RNA binding;snoRNA binding	cell part;intracellular organelle part;intracellular part;macromolecular complex;nuclear part;nucleolar part;organelle part;preribosome;protein complex;Pwp2p-containing subcomplex of 90S preribosome;ribonucleoprotein complex;small-subunit processome	Ribosome biogenesis in eukaryotes	G-protein_beta_WD-40_rep;PWP2;Quinonprotein_ADH-like_supfam;SSU_processome_Utp12;WD40/YVTN_repeat-like_dom;WD40_repeat;WD40_repeat_CS;WD40_repeat_dom	Periodic tryptophan protein 2 homolog
15.3363	15.0979	14.9945	15.3724	15.0333	13.8722	13.7166	13.2496	Qrsl1	+	1.70893	0.0161603	1.23237	3.16075	2.6981	0.00056046	2	2	2	3.2	56782	Q9CZN8	Q9CZN8	amine metabolic process;amino acid activation;biosynthetic process;carboxylic acid metabolic process;cellular amine metabolic process;cellular amino acid metabolic process;cellular biosynthetic process;cellular component organization;cellular component organization at cellular level;cellular component organization or biogenesis;cellular component organization or biogenesis at cellular level;cellu…	adenyl nucleotide binding;adenyl ribonucleotide binding;ATP binding;binding;carbon-nitrogen ligase activity, with glutamine as amido-N-donor;catalytic activity;glutaminyl-tRNA synthase (glutamine-hydrolyzing) activity;ligase activity;ligase activity, forming carbon-nitrogen bonds;nucleotide binding;purine nucleotide binding;purine ribonucleoside triphosphate binding;purine ribonucleotide binding;…	cell part;cytoplasmic part;glutamyl-tRNA(Gln) amidotransferase complex;intracellular membrane-bounded organelle;intracellular organelle;intracellular part;macromolecular complex;membrane-bounded organelle;mitochondrion;organelle;protein complex		Amidase;Amidase_dom;GatA	Glutamyl-tRNA(Gln) amidotransferase subunit A, mitochondrial
15.0023	14.7813	14.8333	15.1984	14.909	13.1548	13.2983	12.1212	Rab2b	+	1.45632	0.0183444	1.58302	2.71294	8.237	0	11	2	2	44	21465	Q3TEG7;P59279;G3UXQ7;G3V022	Q3TEG7;P59279	biological regulation;cellular process;cellular response to stimulus;establishment of localization;establishment of localization in cell;establishment of protein localization;intracellular protein transport;intracellular signal transduction;intracellular transport;metabolic process;positive regulation of biological process;positive regulation of cellular process;positive regulation of exocytosis;…	binding;catalytic activity;GTP binding;GTPase activity;guanyl nucleotide binding;guanyl ribonucleotide binding;hydrolase activity;hydrolase activity, acting on acid anhydrides;hydrolase activity, acting on acid anhydrides, in phosphorus-containing anhydrides;nucleoside-triphosphatase activity;nucleotide binding;purine nucleotide binding;purine ribonucleoside triphosphate binding;purine ribonucleo…	cell part;cytoplasmic part;endoplasmic reticulum membrane;endoplasmic reticulum part;extracellular membrane-bounded organelle;extracellular organelle;extracellular region part;extracellular vesicular exosome;Golgi apparatus part;Golgi membrane;intracellular organelle part;intracellular part;membrane;membrane part;membrane-bounded organelle;membrane-bounded vesicle;organelle;organelle membrane;org…		P-loop_NTPase;Small_GTPase;Small_GTPase_Rab_type;Small_GTP-bd_dom	Ras-related protein Rab-2B
16.5653	16.2106	16.4682	16.5927	16.2542	14.8065	14.4786	14.3355	Rpain	+	1.79867	0.0166281	1.49051	3.32539	71.02	0	2	2	2	18.6	19719	Q0PL81;J3QN46;Q9CWY9;Q0PL78;Q0PL79;Q0PL80	Q0PL81;J3QN46;Q9CWY9;Q0PL78;Q0PL79;Q0PL80	biosynthetic process;cellular biosynthetic process;cellular macromolecule biosynthetic process;cellular macromolecule metabolic process;cellular metabolic process;cellular nitrogen compound metabolic process;cellular process;cellular response to stimulus;cellular response to stress;DNA metabolic process;DNA recombination;DNA repair;DNA replication;DNA-dependent DNA replication;establishment of lo…	binding;cation binding;ion binding;metal ion binding;protein binding;protein complex binding	cell part;cytoplasm;intracellular membrane-bounded organelle;intracellular non-membrane-bounded organelle;intracellular organelle;intracellular organelle part;intracellular part;membrane-bounded organelle;non-membrane-bounded organelle;nuclear body;nuclear part;nucleolus;nucleoplasm part;nucleus;organelle;organelle part;PML body		RIP;RPA_interact_C_dom;RPA_interact_central;RPA_interact_N_dom	RPA-interacting protein
13.6342	13.4473	13.2116	13.5226	13.1419	11.3354	11.6909	10.2808	Rtn4	+	1.66406	0.015531	1.84169	3.07961	25.372	0	11	2	2	48	38403	Q8BH78	Q8BH78	anatomical structure development;anatomical structure morphogenesis;biological regulation;cardiac epithelial to mesenchymal transition;cell morphogenesis;cell morphogenesis involved in differentiation;cellular component morphogenesis;cellular component organization;cellular component organization at cellular level;cellular component organization or biogenesis;cellular component organization or bi…		cell part;cell projection;cytoplasmic part;endoplasmic reticulum;endoplasmic reticulum part;envelope;extracellular membrane-bounded organelle;extracellular organelle;extracellular region part;extracellular vesicular exosome;integral to endoplasmic reticulum membrane;integral to membrane;integral to organelle membrane;intracellular;intracellular membrane-bounded organelle;intracellular organelle;i…		Reticulon	Reticulon
14.7755	14.2957	14.3151	14.8182	14.1661	13.076	13.1052	12.6667	Sergef	+	1.99794	0.0209608	1.29764	3.70342	164.52	0	2	2	2	9.3	49225	Q80YD6	Q80YD6	biological regulation;negative regulation of biological process;negative regulation of cellular process;negative regulation of protein secretion;negative regulation of protein transport;negative regulation of secretion;negative regulation of transport;positive regulation of catalytic activity;positive regulation of GTPase activity;positive regulation of hydrolase activity;positive regulation of m…	enzyme regulator activity;GTPase regulator activity;guanyl-nucleotide exchange factor activity;nucleoside-triphosphatase regulator activity;Ran guanyl-nucleotide exchange factor activity;Ras guanyl-nucleotide exchange factor activity;small GTPase regulator activity	cell part;cytoplasm;cytoskeleton;intermediate filament cytoskeleton;intracellular membrane-bounded organelle;intracellular non-membrane-bounded organelle;intracellular organelle;intracellular organelle part;intracellular part;membrane-bounded organelle;non-membrane-bounded organelle;nuclear part;nucleolus;nucleus;organelle;organelle part		DelGEF;RCC1/BLIP-II;Reg_chr_condens	Secretion-regulating guanine nucleotide exchange factor
14.4705	14.4513	14.4794	14.6107	14.2967	13.5239	13.1721	12.1277	Sin3b	+	1.453	0.0184396	1.22288	2.70719	7.7882	0	2	2	2	3.2	109390	Q62141-1;Q62141	Q62141-1;Q62141	anatomical structure development;biological regulation;cardiac muscle tissue development;cellular component organization;cellular component organization at cellular level;cellular component organization or biogenesis;cellular component organization or biogenesis at cellular level;cellular macromolecule metabolic process;cellular metabolic process;cellular process;cellular protein metabolic proces…	binding;chromatin binding;protein binding transcription factor activity;RNA polymerase II transcription cofactor activity;RNA polymerase II transcription corepressor activity;RNA polymerase II transcription factor binding transcription factor activity;RNA polymerase II transcription factor binding transcription factor activity involved in negative regulation of transcription;transcription cofacto…	autosome;cell part;chromatin remodeling complex;chromosomal part;chromosome;cytoplasm;histone deacetylase complex;intracellular membrane-bounded organelle;intracellular non-membrane-bounded organelle;intracellular organelle;intracellular organelle part;intracellular part;macromolecular complex;membrane-bounded organelle;non-membrane-bounded organelle;nuclear chromosome part;nuclear part;nucleopla…		HDAC_interact;PAH	Paired amphipathic helix protein Sin3b
16.0361	16.0065	15.8906	16.1613	16.0434	14.5339	14.5481	14.3204	Slc26a11	+	1.56119	0.0165583	1.16219	2.89629	8.6301	0	2	2	2	4	45203	Q80ZD3-2;Q80ZD3	Q80ZD3-2;Q80ZD3	anion transport;establishment of localization;inorganic anion transport;ion transport;sulfate transport;transport	active transmembrane transporter activity;anion transmembrane transporter activity;anion:anion antiporter activity;antiporter activity;inorganic anion transmembrane transporter activity;ion transmembrane transporter activity;secondary active sulfate transmembrane transporter activity;secondary active transmembrane transporter activity;solute:solute antiporter activity;substrate-specific transmemb…	cell part;cytoplasmic part;endoplasmic reticulum;extracellular membrane-bounded organelle;extracellular organelle;extracellular region part;extracellular vesicular exosome;Golgi apparatus;integral to membrane;intracellular membrane-bounded organelle;intracellular organelle;intracellular organelle part;intracellular part;intrinsic to membrane;lysosomal membrane;membrane;membrane part;membrane-boun…		S04_transporter_CS;STAS_dom;Sul_anion_transpt;Sulfate_tra_GLY;Sulph_transpt	Sodium-independent sulfate anion transporter
16.1336	15.442	15.405	16.0754	15.4631	13.6777	13.7286	13.0631	Tm7sf2	+	1.74375	0.0163552	1.78092	3.22424	17.579	0	2	2	2	15.7	22366	E0CYD6;Q71KT5;E0CX74;E9Q4M8	E0CYD6;Q71KT5;E0CX74;E9Q4M8	alcohol metabolic process;biosynthetic process;cholesterol biosynthetic process;cholesterol metabolic process;lipid biosynthetic process;lipid metabolic process;metabolic process;primary metabolic process;small molecule metabolic process;steroid biosynthetic process;steroid metabolic process;sterol biosynthetic process;sterol metabolic process	catalytic activity;delta14-sterol reductase activity;oxidoreductase activity;oxidoreductase activity, acting on the CH-CH group of donors;oxidoreductase activity, acting on the CH-CH group of donors, NAD or NADP as acceptor	cell part;cytoplasmic part;endoplasmic reticulum membrane;endoplasmic reticulum part;integral to membrane;intracellular organelle part;intracellular part;intrinsic to membrane;macromolecular complex;membrane;membrane part;organelle membrane;organelle part;protein complex;receptor complex	Steroid biosynthesis	Ergosterol_biosynth_ERG4_ERG24;Sterol_reductase_CS	Delta(14)-sterol reductase
17.5508	17.5177	17.17	16.7328	16.801	14.7303	14.6599	14.1866	Tma7	+	1.89752	0.0182993	2.14839	3.51066	4.8702	0	3	3	2	31.2	7066.2	Q8K003	Q8K003					TMA7	Translation machinery-associated protein 7
15.1684	14.4974	14.5739	14.893	14.5516	12.7022	12.6443	12.2015	Tmem97	+	1.74994	0.0163452	1.75828	3.23558	4.6439	0	2	2	2	5.7	20811	Q8VD00	Q8VD00	biological regulation;chemical homeostasis;cholesterol homeostasis;homeostatic process;lipid homeostasis;regulation of biological quality;sterol homeostasis		cell part;cytoplasmic part;endoplasmic reticulum;integral to membrane;intracellular membrane-bounded organelle;intracellular organelle;intracellular organelle part;intracellular part;intrinsic to membrane;lysosome;lytic vacuole;membrane;membrane part;membrane-bounded organelle;nuclear membrane;nuclear part;organelle;organelle membrane;organelle part;plasma membrane;rough endoplasmic reticulum;vac…		Transmembrane_6/97	Transmembrane protein 97
15.086	14.7251	14.8381	15.2435	14.7538	12.7999	12.9458	12.1066	Trim8	+	1.70783	0.0161726	1.82164	3.15875	2.6378	0.00055928	2	2	2	3.1	61601	Q99PJ2	Q99PJ2	biological regulation;defense response;developmental process;immune response;immune system process;innate immune response;negative regulation of biological process;negative regulation of biosynthetic process;negative regulation of cell differentiation;negative regulation of cellular biosynthetic process;negative regulation of cellular metabolic process;negative regulation of cellular process;nega…	acid-amino acid ligase activity;binding;catalytic activity;cation binding;identical protein binding;ion binding;ligase activity;ligase activity, forming carbon-nitrogen bonds;metal ion binding;protein binding;protein dimerization activity;protein homodimerization activity;small conjugating protein ligase activity;transition metal ion binding;ubiquitin-protein ligase activity;zinc ion binding	cell part;cytoplasm;cytoplasmic part;cytosol;intracellular membrane-bounded organelle;intracellular organelle;intracellular organelle part;intracellular part;membrane-bounded organelle;nuclear body;nuclear part;nucleoplasm;nucleoplasm part;nucleus;organelle;organelle part;PML body		Znf_RING;Znf_RING/FYVE/PHD;Znf_RING_CS	Probable E3 ubiquitin-protein ligase TRIM8
13.5282	13.3735	13.4882	13.8592	13.6121	11.9669	12.4043	11.8661	Tubb4a	+	1.42393	0.0189338	1.09996	2.65696	4.8065	0	31	2	2	66	49585	Q9D6F9	Q9D6F9	cell projection organization;cellular component assembly;cellular component assembly at cellular level;cellular component organization;cellular component organization at cellular level;cellular component organization or biogenesis;cellular component organization or biogenesis at cellular level;cellular macromolecular complex assembly;cellular macromolecular complex subunit organization;cellular p…	binding;catalytic activity;GTP binding;GTPase activity;guanyl nucleotide binding;guanyl ribonucleotide binding;hydrolase activity;hydrolase activity, acting on acid anhydrides;hydrolase activity, acting on acid anhydrides, in phosphorus-containing anhydrides;nucleoside-triphosphatase activity;nucleotide binding;purine nucleotide binding;purine ribonucleoside triphosphate binding;purine ribonucleo…	axon part;cell body;cell part;cell projection;cell projection part;cilium;cytoplasm;cytoskeletal part;extracellular membrane-bounded organelle;extracellular organelle;extracellular region part;extracellular vesicular exosome;internode region of axon;intracellular membrane-bounded organelle;intracellular organelle;intracellular organelle part;intracellular part;macromolecular complex;membrane-boun…	Gap junction;Pathogenic Escherichia coli infection;Phagosome	Beta_tubulin;Beta-tubulin_BS;Tub_FtsZ_C;Tubulin;Tubulin/FtsZ_2-layer-sand-dom;Tubulin_C;Tubulin_CS;Tubulin_FtsZ_GTPase	Tubulin beta-4A chain
15.3736	15.397	15.1585	15.1098	15.2765	14.0966	13.9771	13.5333	Ube2e1	+	1.47118	0.0180414	1.03884	2.73874	17.84	0	3	3	2	16.1	21333	P52482;H3BL23	P52482	cellular component organization;cellular component organization at cellular level;cellular component organization or biogenesis;cellular component organization or biogenesis at cellular level;cellular macromolecule metabolic process;cellular metabolic process;cellular process;cellular protein metabolic process;cellular response to stimulus;cellular response to stress;chromatin modification;chroma…	acid-amino acid ligase activity;adenyl nucleotide binding;adenyl ribonucleotide binding;ATP binding;binding;catalytic activity;ISG15 ligase activity;ligase activity;ligase activity, forming carbon-nitrogen bonds;nucleotide binding;purine nucleotide binding;purine ribonucleoside triphosphate binding;purine ribonucleotide binding;ribonucleotide binding;small conjugating protein ligase activity;ubiq…	cell part;intracellular membrane-bounded organelle;intracellular organelle;intracellular part;macromolecular complex;membrane-bounded organelle;nucleus;organelle;protein complex;ubiquitin ligase complex	Protein processing in endoplasmic reticulum;Ubiquitin mediated proteolysis	UBQ-conjugat_E2;UBQ-conjugating_AS;UBQ-conjugating_enzyme/RWD	Ubiquitin-conjugating enzyme E2 E1
18.3378	18.0437	18.203	18.4507	18.0634	16.1455	15.8793	14.5864	Ablim1	+	1.5585	0.0166385	2.09016	2.89154	1.2515	0.0049039	1	1	1	5.3	62033	E9Q030;E9QK41;Q8K4G5-3;Q8K4G5	E9Q030;E9QK41;Q8K4G5-3;Q8K4G5	anatomical structure formation involved in morphogenesis;axon guidance;biological regulation;cell projection assembly;cell projection organization;cellular component assembly;cellular component assembly at cellular level;cellular component assembly involved in morphogenesis;cellular component organization;cellular component organization at cellular level;cellular component organization or biogene…	actin binding;binding;cation binding;cytoskeletal protein binding;ion binding;metal ion binding;protein binding;transition metal ion binding;zinc ion binding	actin cytoskeleton;actin filament bundle;actomyosin;cell part;cell projection;cytoplasm;cytoskeletal part;cytoskeleton;intracellular non-membrane-bounded organelle;intracellular organelle;intracellular organelle part;intracellular part;lamellipodium;non-membrane-bounded organelle;organelle;organelle part;stress fiber	Axon guidance	ABLIM1;Villin_headpiece;Znf_LIM	Actin-binding LIM protein 1
14.814	14.3144	14.3372	14.7539	14.2912	12.7869	12.388	12.2354	Aig1	+	1.8049	0.016723	1.6295	3.33693	2.6343	0.00055913	1	1	1	5	20743	H7BX91;Q9D8B1-2;Q9D8B1	H7BX91;Q9D8B1-2;Q9D8B1			cell part;integral to membrane;intrinsic to membrane;membrane part		Far-17a_AIG1	Androgen-induced gene 1 protein
16.8703	16.2405	16.3383	16.7301	16.4254	14.3718	13.7801	13.0166	Atp2b3	+	1.55055	0.0166667	2.14634	2.87753	3.3882	0.00014401	15	1	1	12.4	125710	Q8C048;A2ALL9;Q0VF55	Q8C048;A2ALL9;Q0VF55		active transmembrane transporter activity;adenyl nucleotide binding;adenyl ribonucleotide binding;ATP binding;ATPase activity;ATPase activity, coupled;ATPase activity, coupled to movement of substances;ATPase activity, coupled to transmembrane movement of ions;ATPase activity, coupled to transmembrane movement of ions, phosphorylative mechanism;ATPase activity, coupled to transmembrane movement o…	cell part;cytoplasmic part;Golgi apparatus;integral to membrane;intracellular membrane-bounded organelle;intracellular organelle;intracellular part;intrinsic to membrane;membrane;membrane part;membrane-bounded organelle;organelle;plasma membrane;vesicle	Calcium signaling pathway;Pancreatic secretion;Salivary secretion	ATP_Ca_trans_C;ATP2B3;ATPase_P-typ_cation-transptr_C;ATPase_P-typ_cation-transptr_N;ATPase_P-typ_cyto_domN;ATPase_P-typ_P_site;ATPase_P-typ_TM_dom;ATPase_P-typ_transduc_dom_A;HAD-like_dom;P_typ_ATPase;P-type_ATPase_IIB	Calcium-transporting ATPase
14.371	14.1824	14.3792	14.543	14.2211	13.2294	12.997	12.1743	Btbd9	+	1.52793	0.0169477	1.21344	2.83778	1.558	0.0022843	1	1	1	1.5	69147	Q8C726	Q8C726	adult behavior;adult locomotory behavior;amine metabolic process;behavior;biological regulation;cation homeostasis;cellular amine metabolic process;cellular aromatic compound metabolic process;cellular biogenic amine metabolic process;cellular metabolic process;cellular nitrogen compound metabolic process;cellular process;chemical homeostasis;circadian behavior;circadian rhythm;circadian sleep/wa…				BACK;BTB/POZ_fold;BTB/POZ-like;BTB_POZ;Coagulation_fac_5/8-C_type_dom;Galactose-bd-like	BTB/POZ domain-containing protein 9
13.0281	13.3122	13.102	13.5682	12.8459	11.3907	11.4883	10.6996	Ccne1	+	1.91316	0.0190594	1.64648	3.54037	2.7961	0.00042218	1	1	1	6.6	19711	D3Z3N8;Q61457	D3Z3N8;Q61457	biological regulation;cell cycle process;cell division;cell surface receptor linked signaling pathway;cellular macromolecule metabolic process;cellular metabolic process;cellular nitrogen compound metabolic process;cellular process;cellular protein metabolic process;cellular response to stimulus;DNA metabolic process;DNA-dependent DNA replication initiation;G1/S transition of mitotic cell cycle;m…	binding;catalytic activity;cyclin-dependent protein kinase regulator activity;enzyme binding;enzyme regulator activity;kinase activity;kinase binding;kinase regulator activity;protein binding;protein kinase binding;protein kinase regulator activity;transferase activity;transferase activity, transferring phosphorus-containing groups	cell part;cyclin-dependent protein kinase holoenzyme complex;intracellular membrane-bounded organelle;intracellular organelle;intracellular organelle part;intracellular part;macromolecular complex;membrane-bounded organelle;nuclear part;nucleoplasm;nucleus;organelle;organelle part;protein complex	Cell cycle;Measles;Oocyte meiosis;p53 signaling pathway;Pathways in cancer;Prostate cancer;Small cell lung cancer	Cyclin_C-dom;Cyclin_E;Cyclin_N;Cyclin-like	G1/S-specific cyclin-E1
15.0635	16.0029	14.6345	14.9634	14.6741	12.8351	12.4468	12.8729	Cmtm3	+	1.83157	0.0170669	1.95887	3.38658	9.9729	0	1	1	1	6.5	20247	Q99LJ5	Q99LJ5	biological regulation;chemotaxis;locomotion;positive regulation of antigen receptor-mediated signaling pathway;positive regulation of B cell receptor signaling pathway;positive regulation of biological process;positive regulation of cell communication;positive regulation of cellular process;positive regulation of immune system process;positive regulation of response to stimulus;positive regulatio…		cell part;cytoplasm;extracellular region part;extracellular space;integral to membrane;intracellular organelle part;intracellular part;intrinsic to membrane;membrane;membrane part;nuclear membrane;nuclear part;organelle membrane;organelle part		Marvel	CKLF-like MARVEL transmembrane domain-containing protein 3
15.586	15.62	15.7443	15.7362	15.345	14.4448	14.4683	13.6913	Cox14	+	1.88053	0.017774	1.18425	3.47851	2.4675	0.00055517	1	1	1	14	6380.4	Q8BH51	Q8BH51	cellular component assembly;cellular component assembly at cellular level;cellular component biogenesis;cellular component organization;cellular component organization at cellular level;cellular component organization or biogenesis;cellular component organization or biogenesis at cellular level;cellular macromolecular complex assembly;cellular macromolecular complex subunit organization;cellular …		cell part;cytoplasmic part;integral to membrane;intracellular membrane-bounded organelle;intracellular organelle;intracellular organelle part;intracellular part;intrinsic to membrane;membrane;membrane part;membrane-bounded organelle;mitochondrial membrane;mitochondrial part;mitochondrion;organelle;organelle membrane;organelle part		COX14	Cytochrome c oxidase assembly protein COX14
14.6606	14.189	14.4636	14.88	14.5194	13.1977	13.1807	12.93	Cyp4f13;Cyp4f15;Cyp4f40;Cyp4f37;Cyp4f14	+	1.51265	0.0173257	1.09138	2.81102	8.7728	0	4	4	1	8.5	47309	B8JK07;Q99N19;Q8VCA4;Q99N18;G3UW81;Q3V1F1;Q9EP75;Q8BGU0	B8JK07;Q99N19;Q8VCA4;Q99N18;G3UW81;Q3V1F1;Q9EP75	carboxylic acid metabolic process;catabolic process;cellular alkene metabolic process;cellular catabolic process;cellular ketone metabolic process;cellular lipid metabolic process;cellular metabolic process;cellular process;coenzyme catabolic process;coenzyme metabolic process;cofactor catabolic process;cofactor metabolic process;fat-soluble vitamin catabolic process;fat-soluble vitamin metabolic…	binding;catalytic activity;cation binding;heme binding;ion binding;iron ion binding;leukotriene-B4 20-monooxygenase activity;metal ion binding;monooxygenase activity;oxidoreductase activity;oxidoreductase activity, acting on paired donors, with incorporation or reduction of molecular oxygen;oxidoreductase activity, acting on paired donors, with incorporation or reduction of molecular oxygen, NADH…	cell part;cytoplasmic part;endoplasmic reticulum membrane;endoplasmic reticulum part;intracellular organelle part;intracellular part;membrane;membrane part;organelle membrane;organelle part	Arachidonic acid metabolism	Cyt_P450;Cyt_P450_CS;Cyt_P450_E_grp-I	Leukotriene-B4 omega-hydroxylase 3
17.4715	17.1378	17.2543	17.7017	17.1518	15.9739	15.8763	14.8478	Ddx19b	+	1.58128	0.016383	1.42886	2.93181	23.433	0	17	1	1	40.1	53893	Q8R3C7;Q8BZY3	Q8R3C7;Q8BZY3	cellular macromolecule metabolic process;cellular metabolic process;cellular nitrogen compound metabolic process;cellular process;establishment of localization;establishment of localization in cell;establishment of RNA localization;intracellular transport;macromolecule metabolic process;metabolic process;mRNA export from nucleus;mRNA transport;nitrogen compound metabolic process;nuclear export;nu…	adenyl nucleotide binding;adenyl ribonucleotide binding;ATP binding;ATPase activity;ATPase activity, coupled;ATP-dependent helicase activity;ATP-dependent RNA helicase activity;binding;catalytic activity;helicase activity;hydrolase activity;hydrolase activity, acting on acid anhydrides;hydrolase activity, acting on acid anhydrides, in phosphorus-containing anhydrides;nucleic acid binding;nucleosi…	cell part;cytoplasm;envelope;extracellular membrane-bounded organelle;extracellular organelle;extracellular region part;extracellular vesicular exosome;intracellular non-membrane-bounded organelle;intracellular organelle;intracellular organelle part;intracellular part;membrane;membrane-bounded organelle;membrane-bounded vesicle;non-membrane-bounded organelle;nuclear envelope;nuclear part;nucleolu…		DEAD/DEAH_box_helicase_dom;Helicase_ATP-bd;Helicase_C;P-loop_NTPase;RNA_helicase_DEAD_Q_motif
13.9992	13.6713	13.9498	14.1003	13.5941	12.5957	12.4142	11.6961	Dpagt1	+	1.82362	0.0168372	1.35515	3.37174	0.79634	0.0099741	1	1	1	1.7	46412	P42867	P42867	alcohol biosynthetic process;alcohol metabolic process;amino sugar metabolic process;biosynthetic process;carbohydrate biosynthetic process;carbohydrate metabolic process;cellular biosynthetic process;cellular carbohydrate metabolic process;cellular lipid metabolic process;cellular macromolecule metabolic process;cellular metabolic process;cellular nitrogen compound metabolic process;cellular pro…	catalytic activity;phospho-N-acetylmuramoyl-pentapeptide-transferase activity;phosphotransferase activity, for other substituted phosphate groups;transferase activity;transferase activity, transferring glycosyl groups;transferase activity, transferring phosphorus-containing groups;UDP-N-acetylglucosamine-dolichyl-phosphate N-acetylglucosaminephosphotransferase activity;UDP-N-acetylglucosamine-lys…	cell part;cytoplasmic part;endoplasmic reticulum membrane;endoplasmic reticulum part;integral to membrane;intracellular membrane-bounded organelle;intracellular organelle;intracellular organelle part;intracellular part;intrinsic to membrane;membrane;membrane part;membrane-bounded organelle;organelle;organelle membrane;organelle part	N-Glycan biosynthesis	Glycosyl_transferase_4	UDP-N-acetylglucosamine--dolichyl-phosphate N-acetylglucosaminephosphotransferase
15.1228	14.7307	14.9287	15.5195	15.046	13.0815	12.5805	12.0084	Fam46a	+	1.4978	0.0175397	1.89634	2.78507	0.95571	0.0073241	1	1	1	1.6	50792	D3Z5S8	D3Z5S8	biological regulation;regulation of biological process;regulation of blood coagulation;regulation of coagulation;regulation of gene expression;regulation of macromolecule metabolic process;regulation of metabolic process;regulation of multicellular organismal process;regulation of response to external stimulus;regulation of response to stimulus;regulation of response to stress;regulation of wound…				DUF1693
14.4445	14.2891	14.0626	14.5204	14.1984	12.5875	11.9997	11.6179	Fosb	+	1.61543	0.0157286	1.72827	2.9925	3.3313	0.00014355	1	1	1	3.8	35976	P13346	P13346	biological regulation;cellular process;cellular response to calcium ion;cellular response to chemical stimulus;cellular response to endogenous stimulus;cellular response to hormone stimulus;cellular response to inorganic substance;cellular response to metal ion;cellular response to organic substance;cellular response to stimulus;female pregnancy;multi-organism process;positive regulation of biolo…	binding;core promoter proximal region DNA binding;core promoter proximal region sequence-specific DNA binding;DNA binding;double-stranded DNA binding;nucleic acid binding;nucleic acid binding transcription factor activity;regulatory region DNA binding;regulatory region nucleic acid binding;RNA polymerase II core promoter proximal region sequence-specific DNA binding;RNA polymerase II core promote…	cell part;intracellular membrane-bounded organelle;intracellular organelle;intracellular part;membrane-bounded organelle;nucleus;organelle	Osteoclast differentiation	AP-1;bZIP;FosB	Protein fosB
10.9958	10.7756	10.3553	10.4051	10.3454	8.15482	8.44294	8.64024	Fuom	+	1.81892	0.0169383	1.73711	3.36299	2.8563	0.00042325	1	1	1	13.8	12030	F6X9P4;D3YWS7;F6SJM7;Q8R2K1-5;Q8R2K1-4;Q8R2K1-2;Q8R2K1;Q8R2K1-3	F6X9P4;D3YWS7;F6SJM7;Q8R2K1-5;Q8R2K1-4;Q8R2K1-2;Q8R2K1;Q8R2K1-3	alcohol metabolic process;behavior;biological regulation;carbohydrate metabolic process;cellular carbohydrate metabolic process;cellular metabolic process;cellular process;female mating behavior;fucose metabolic process;hexose metabolic process;metabolic process;monosaccharide metabolic process;multicellular organismal process;multicellular organismal reproductive behavior;multicellular organisma…	binding;carbohydrate binding;catalytic activity;fucose binding;isomerase activity;monosaccharide binding;racemase and epimerase activity;racemase and epimerase activity, acting on carbohydrates and derivatives;sugar binding			RbsD_FucU;RbsD-like	Fucose mutarotase
14.0842	14.0638	14.2107	14.224	13.8721	12.8731	12.9076	12.275	Fzr1	+	1.88928	0.0180891	1.16374	3.49505	1.2421	0.0050331	1	1	1	2.8	39932	F8WJ80;D3YTV2;Q9R1K5	F8WJ80;D3YTV2;Q9R1K5	activation of anaphase-promoting complex activity;anaphase-promoting complex-dependent proteasomal ubiquitin-dependent protein catabolic process;biological regulation;catabolic process;cell cycle checkpoint;cell cycle phase;cell cycle process;cell differentiation;cell division;cellular catabolic process;cellular component organization;cellular component organization at cellular level;cellular com…		anaphase-promoting complex;cell part;cullin-RING ubiquitin ligase complex;intracellular organelle part;intracellular part;macromolecular complex;membrane;nuclear membrane;nuclear part;nuclear ubiquitin ligase complex;nucleoplasm;organelle membrane;organelle part;protein complex;ubiquitin ligase complex	Cell cycle;Cell cycle - yeast;Progesterone-mediated oocyte maturation;Ubiquitin mediated proteolysis	WD40/YVTN_repeat-like_dom;WD40_repeat;WD40_repeat_CS;WD40_repeat_dom	Fizzy-related protein homolog
16.2375	15.9171	16.1771	16.3854	16.1092	14.8566	14.8904	14.1011	G6pdx	+	1.49977	0.0175359	1.18996	2.78852	27.211	0	29	1	1	66.9	45202	A3KG36;REV__P46662	A3KG36	alcohol biosynthetic process;alcohol catabolic process;alcohol metabolic process;amine metabolic process;anatomical structure development;angiotensin mediated vasoconstriction involved in regulation of systemic arterial blood pressure;biological regulation;biosynthetic process;carbohydrate biosynthetic process;carbohydrate catabolic process;carbohydrate metabolic process;carboxylic acid metabolic…	binding;carbohydrate binding;catalytic activity;coenzyme binding;cofactor binding;glucose binding;glucose-6-phosphate dehydrogenase activity;identical protein binding;monosaccharide binding;NADP binding;nucleotide binding;oxidoreductase activity;oxidoreductase activity, acting on CH-OH group of donors;oxidoreductase activity, acting on the CH-OH group of donors, NAD or NADP as acceptor;protein bi…	cell part;centrosome;cytoplasm;cytoplasmic part;cytoskeletal part;cytosol;extracellular membrane-bounded organelle;extracellular organelle;extracellular region part;extracellular vesicular exosome;internal side of plasma membrane;intracellular membrane-bounded organelle;intracellular non-membrane-bounded organelle;intracellular organelle;intracellular organelle part;intracellular part;membrane;me…		G6P_DH;G6P_DH_AS;G6P_DH_C;G6P_DH_NAD-bd;NAD(P)-bd_dom	Glucose-6-phosphate 1-dehydrogenase
13.7025	13.3859	13.6366	13.9328	13.5493	12.1655	12.3092	11.6124	Gabpb2	+	1.5981	0.0158159	1.25533	2.96164	5.9116	0	2	2	1	5.7	39282	P81069-2;P81069;Q8C2T8	P81069-2;P81069;Q8C2T8	biological regulation;biosynthetic process;cellular biosynthetic process;cellular macromolecule biosynthetic process;cellular macromolecule metabolic process;cellular metabolic process;cellular nitrogen compound metabolic process;cellular process;macromolecule biosynthetic process;macromolecule metabolic process;metabolic process;nitrogen compound metabolic process;nucleic acid metabolic process;…	binding;DNA binding;identical protein binding;nucleic acid binding;protein binding;protein dimerization activity;protein heterodimerization activity;protein homodimerization activity;regulatory region DNA binding;regulatory region nucleic acid binding;transcription regulatory region DNA binding	cell part;intracellular membrane-bounded organelle;intracellular organelle;intracellular part;membrane-bounded organelle;nucleus;organelle		Ankyrin_rpt;Ankyrin_rpt-contain_dom	GA-binding protein subunit beta-2
12.5018	12.7205	12.8015	12.692	12.5272	11.1472	10.7039	9.04439	Gria3	+	1.35001	0.0211241	1.82326	2.5302	1.1472	0.0058032	1	1	1	1.1	92713	F2Z488;B0QZW1;Q9Z2W9	F2Z488;B0QZW1;Q9Z2W9	biological regulation;cell communication;cell surface receptor linked signaling pathway;cell-cell signaling;cellular process;cellular response to stimulus;establishment of localization;glutamate signaling pathway;ion transmembrane transport;ion transport;ionotropic glutamate receptor signaling pathway;neuron-neuron synaptic transmission;regulation of biological process;regulation of cellular proc…	alpha-amino-3-hydroxy-5-methyl-4-isoxazole propionate selective glutamate receptor activity;channel activity;excitatory extracellular ligand-gated ion channel activity;extracellular ligand-gated ion channel activity;extracellular-glutamate-gated ion channel activity;gated channel activity;glutamate receptor activity;ion channel activity;ion transmembrane transporter activity;ionotropic glutamate …	alpha-amino-3-hydroxy-5-methyl-4-isoxazolepropionic acid selective glutamate receptor complex;cell junction;cell part;cell projection;dendrite;ionotropic glutamate receptor complex;macromolecular complex;membrane;membrane part;neuron projection;plasma membrane part;postsynaptic membrane;protein complex;receptor complex;synapse part;synaptic membrane	Long-term depression;Neuroactive ligand-receptor interaction	ANF_lig-bd_rcpt;Glu/Gly-bd;Iono_rcpt_met;Iontro_rcpt;Peripla_BP_I	Glutamate receptor 3
16.4193	15.9717	16.1083	16.4982	15.9616	15.1823	14.9401	14.5747	Hmgn5	+	1.83855	0.0171338	1.08473	3.39962	37.094	0	1	1	1	5.4	45343	Q9JL35	Q9JL35	biological regulation;biosynthetic process;cellular biosynthetic process;cellular component organization;cellular component organization at cellular level;cellular component organization or biogenesis;cellular component organization or biogenesis at cellular level;cellular macromolecule biosynthetic process;cellular macromolecule metabolic process;cellular metabolic process;cellular nitrogen comp…	binding;chromatin binding;DNA binding;nucleic acid binding	cell part;chromatin;chromosomal part;intracellular non-membrane-bounded organelle;intracellular organelle;intracellular organelle part;intracellular part;non-membrane-bounded organelle;nuclear part;nucleolus;nucleoplasm;organelle;organelle part		HMGN_fam	High mobility group nucleosome-binding domain-containing protein 5
18.2567	18.1128	18.0592	17.8772	17.9744	17.2316	16.8491	15.9809	Hnrnpc	+	1.34931	0.0210973	1.06748	2.52901	78.353	0	24	1	1	59.4	32322	Q9Z204-3;Q9Z204-5	Q9Z204-3;Q9Z204-5	3'-UTR-mediated mRNA stabilization;ATP-dependent chromatin remodeling;biological regulation;cell differentiation;cellular component organization;cellular component organization at cellular level;cellular component organization or biogenesis;cellular component organization or biogenesis at cellular level;cellular developmental process;cellular macromolecule metabolic process;cellular metabolic pro…	binding;chromatin binding;chromatin DNA binding;core promoter proximal region DNA binding;core promoter proximal region sequence-specific DNA binding;DNA binding;enhancer binding;enhancer sequence-specific DNA binding;identical protein binding;mRNA 3'-UTR binding;mRNA binding;nucleic acid binding;nucleosomal DNA binding;nucleosome binding;nucleotide binding;poly(U) RNA binding;poly-pyrimidine tra…	catalytic step 2 spliceosome;cell part;chromatin;chromosomal part;cytoplasmic part;cytosol;extracellular membrane-bounded organelle;extracellular organelle;extracellular region part;extracellular vesicular exosome;intracellular membrane-bounded organelle;intracellular organelle;intracellular organelle part;intracellular part;macromolecular complex;membrane;membrane-bounded organelle;membrane-boun…	Spliceosome	hnRNP_C;Nucleotide-bd_a/b_plait;RRM_dom	Heterogeneous nuclear ribonucleoproteins C1/C2
16.3188	16.2218	16.4177	16.6227	16.28	15.0407	14.6	14.0205	Ift81	+	1.56032	0.0165447	1.40993	2.89476	2.6081	0.00055804	2	2	1	10.3	12578	O35594-2	O35594-2	anatomical structure formation involved in morphogenesis;cell differentiation;cell projection assembly;cell projection organization;cellular component assembly;cellular component assembly at cellular level;cellular component assembly involved in morphogenesis;cellular component movement;cellular component organization;cellular component organization at cellular level;cellular component organizati…	binding;cytoskeletal protein binding;protein binding;tubulin binding	axoneme part;cell part;cell projection;cell projection part;centrosome;cilium;cytoplasmic part;cytoskeletal part;intracellular non-membrane-bounded organelle;intracellular organelle;intracellular organelle part;intracellular part;intraflagellar transport particle B;macromolecular complex;microtubule organizing center;non-membrane-bounded organelle;organelle;organelle part;primary cilium;protein c…		IFT81	Intraflagellar transport protein 81 homolog
15.6063	15.263	15.2915	15.6853	15.5225	13.4681	13.5475	13.6155	Insc	+	1.50967	0.0174891	1.42311	2.80581	1.0552	0.0064457	1	1	1	13.2	6161.3	D3Z5D7;D3Z267;G3UW77	D3Z5D7;D3Z267;G3UW77	cell cycle process;cell differentiation;cellular component organization;cellular component organization at cellular level;cellular component organization or biogenesis;cellular component organization or biogenesis at cellular level;cellular developmental process;cellular process;cytoskeleton organization;developmental process;epithelial cell differentiation;establishment of localization;establish…		apical part of cell;cell part		ARM-like;ARM-type_fold
15.2786	15.143	15.1367	15.5694	14.9954	13.3112	13.1732	12.2935	Kcnk6	+	1.73425	0.0164003	1.83862	3.20687	1.2779	0.0039825	1	1	1	2.6	33807	Q3TBV4	Q3TBV4	biological regulation;cation transport;cellular chemical homeostasis;cellular homeostasis;cellular ion homeostasis;cellular potassium ion transport;cellular process;chemical homeostasis;establishment of localization;homeostatic process;ion homeostasis;ion transmembrane transport;ion transport;metal ion transport;monovalent inorganic cation transport;negative regulation of blood pressure;negative …	cation transmembrane transporter activity;channel activity;inorganic cation transmembrane transporter activity;ion transmembrane transporter activity;leak channel activity;metal ion transmembrane transporter activity;monovalent inorganic cation transmembrane transporter activity;narrow pore channel activity;passive transmembrane transporter activity;potassium ion leak channel activity;potassium i…	cell part;integral to membrane;integral to plasma membrane;intrinsic to membrane;intrinsic to plasma membrane;membrane part;plasma membrane part		2pore_dom_K_chnl;2pore_dom_K_chnl_dom;2pore_dom_K_chnl_TASK;2pore_dom_K_chnl_TWIK;2pore_dom_K_chnl_TWIK2
16.9014	17.1812	17.0031	16.2771	16.0775	15.557	15.8517	15.3951	Krt76	+	2.39088	0.037037	1.12037	4.50882	2.217	0.00068795	6	1	1	5.9	62844	Q3UV17	Q3UV17	anatomical structure development;developmental process;epidermis development;gland development;organ development;sebaceous gland development;tissue development	structural molecule activity	cell part;cytoskeletal part;extracellular membrane-bounded organelle;extracellular organelle;extracellular region part;extracellular vesicular exosome;intermediate filament;intracellular membrane-bounded organelle;intracellular organelle;intracellular organelle part;intracellular part;keratin filament;macromolecular complex;membrane-bounded organelle;membrane-bounded vesicle;nucleus;organelle;org…		IF;Intermediate_filament_CS;Keratin_II	Keratin, type II cytoskeletal 2 oral
14.0614	13.8656	14.0308	14.1954	13.8547	12.6669	12.4184	12.3429	Mfsd3	+	1.83933	0.017182	1.21759	3.40109	8.6776	0	1	1	1	2.4	43165	Q5U419	Q5U419	cation transport;establishment of localization;hydrogen transport;ion transport;monovalent inorganic cation transport;proton transport;transport	active transmembrane transporter activity;cation transmembrane transporter activity;ion transmembrane transporter activity;secondary active transmembrane transporter activity;solute:cation symporter activity;solute:hydrogen symporter activity;substrate-specific transmembrane transporter activity;substrate-specific transporter activity;symporter activity;transmembrane transporter activity;transpor…	cell part;cytoplasmic part;endoplasmic reticulum membrane;endoplasmic reticulum part;integral to membrane;integral to plasma membrane;intracellular organelle part;intracellular part;intrinsic to membrane;intrinsic to plasma membrane;membrane;membrane part;organelle membrane;organelle part;plasma membrane part		MFS;MFS_dom	Major facilitator superfamily domain-containing protein 3
14.9355	15.3038	14.9491	15.0289	14.9126	14.1456	13.7469	13.2734	Mgarp	+	1.56063	0.0165593	1.03472	2.8953	1.4451	0.002677	1	1	1	3.3	29067	G3X9T4;D3Z134;Q8VI64	G3X9T4;D3Z134;Q8VI64	anterograde axon cargo transport;axon cargo transport;axon transport of mitochondrion;biological regulation;cellular component movement;cellular process;cellular response to chemical stimulus;cellular response to endogenous stimulus;cellular response to hormone stimulus;cellular response to hypoxia;cellular response to organic substance;cellular response to oxygen levels;cellular response to ster…		cell part;cytoplasmic part;integral to membrane;integral to mitochondrial membrane;integral to mitochondrial outer membrane;integral to organelle membrane;intracellular membrane-bounded organelle;intracellular organelle;intracellular organelle part;intracellular part;intrinsic to membrane;intrinsic to mitochondrial outer membrane;intrinsic to organelle membrane;membrane part;membrane-bounded orga…		Osap	Protein MGARP
15.2724	15.1189	15.1289	15.4656	14.9296	13.9413	13.3922	13.5923	Mmp13	+	1.97356	0.0206486	1.28259	3.65619	2.573	0.00055741	1	1	1	1.9	54181	P33435	P33435	anatomical structure development;anatomical structure morphogenesis;biomineral tissue development;bone mineralization;bone morphogenesis;cartilage development;cartilage development involved in endochondral bone morphogenesis;cellular component disassembly;cellular component disassembly at cellular level;cellular component organization;cellular component organization at cellular level;cellular com…	binding;calcium ion binding;catalytic activity;cation binding;collagen binding;endopeptidase activity;hydrolase activity;ion binding;metal ion binding;metalloendopeptidase activity;metallopeptidase activity;peptidase activity;peptidase activity, acting on L-amino acid peptides;protein binding;transition metal ion binding;zinc ion binding	extracellular matrix;extracellular region;extracellular region part;proteinaceous extracellular matrix		Collagenase_3;Hemopexin_CS;Hemopexin-like_dom;Hemopexin-like_repeat;MetalloPept_cat_dom;Pept_M10_metallopeptidase;Pept_M10A;Pept_M10A_stromelysin-type;Pept_M10A_Zn_BS;Peptidase_Metallo;Peptidoglycan-bd-like	Collagenase 3
15.3757	15.0647	15.1949	15.5474	15.0264	12.9315	12.5093	12.1718	Mok	+	1.77764	0.0164923	2.13596	3.28651	1.2561	0.0047739	1	1	1	10.1	11370	H3BLH6	H3BLH6		adenyl nucleotide binding;adenyl ribonucleotide binding;ATP binding;binding;catalytic activity;kinase activity;nucleotide binding;phosphotransferase activity, alcohol group as acceptor;protein kinase activity;purine nucleotide binding;purine ribonucleoside triphosphate binding;purine ribonucleotide binding;ribonucleotide binding;transferase activity;transferase activity, transferring phosphorus-c…			Kinase-like_dom;Prot_kinase_dom;Protein_kinase_ATP_BS
14.7122	13.943	14.1962	14.7067	14.1068	12.5233	12.7971	11.8959	Mrpl10	+	1.67386	0.0158079	1.55874	3.09725	5.4469	0	1	1	1	7.6	20830	A2A715;Q3TBW2	A2A715;Q3TBW2	biosynthetic process;cellular biosynthetic process;cellular macromolecule biosynthetic process;cellular macromolecule metabolic process;cellular metabolic process;cellular process;cellular protein metabolic process;macromolecule biosynthetic process;macromolecule metabolic process;metabolic process;primary metabolic process;protein metabolic process;translation	structural constituent of ribosome;structural molecule activity	cell part;cytoplasmic part;intracellular membrane-bounded organelle;intracellular organelle;intracellular organelle part;intracellular part;large ribosomal subunit;macromolecular complex;membrane-bounded organelle;mitochondrial large ribosomal subunit;mitochondrial part;mitochondrion;nuclear part;nucleoplasm;organellar large ribosomal subunit;organelle;organelle part;ribonucleoprotein complex			39S ribosomal protein L10, mitochondrial
13.5739	13.5121	13.5816	13.5198	13.4645	12.2978	12.1497	11.719	Myf6	+	1.64756	0.0155152	1.13907	3.04995	1.6012	0.0017494	1	1	1	2.9	26986	P15375	P15375	anatomical structure development;anatomical structure formation involved in morphogenesis;anatomical structure morphogenesis;anterior/posterior pattern specification;biological regulation;biosynthetic process;cell differentiation;cellular biosynthetic process;cellular developmental process;cellular macromolecule biosynthetic process;cellular macromolecule metabolic process;cellular metabolic proc…	binding;core promoter proximal region DNA binding;core promoter proximal region sequence-specific DNA binding;DNA binding;nucleic acid binding;nucleic acid binding transcription factor activity;regulatory region DNA binding;regulatory region nucleic acid binding;RNA polymerase II core promoter proximal region sequence-specific DNA binding;RNA polymerase II regulatory region DNA binding;RNA polyme…	cell part;intracellular membrane-bounded organelle;intracellular organelle;intracellular part;membrane-bounded organelle;nucleus;organelle		Basic;bHLH_dom	Myogenic factor 6
15.1032	14.8372	14.7866	15.0589	14.9674	13.2372	13.1763	12.2857	Nlrp10	+	1.44959	0.0184341	1.52981	2.70129	1.1542	0.0055402	1	1	1	1.5	76366	Q8CCN1	Q8CCN1	biological regulation;defense response;defense response to bacterium;defense response to fungus;defense response to Gram-negative bacterium;helper T cell enhancement of adaptive immune response;immune response;immune system process;innate immune response;multi-organism process;positive regulation of adaptive immune response;positive regulation of adaptive immune response based on somatic recombin…	adenyl nucleotide binding;adenyl ribonucleotide binding;ATP binding;binding;nucleotide binding;purine nucleotide binding;purine ribonucleoside triphosphate binding;purine ribonucleotide binding;ribonucleotide binding	cell part;cytoplasm;extrinsic to membrane;extrinsic to plasma membrane;intracellular part;membrane part;plasma membrane part		AAA+_ATPase;DAPIN;DEATH-like_dom;NACHT_NTPase;P-loop_NTPase	NACHT, LRR and PYD domains-containing protein 10
16.5428	16.0561	16.0221	16.7637	15.7779	13.392	13.205	13.0698	Plec	+	2.00684	0.0215196	2.485	3.72074	3.1064	0.00042692	575	1	1	79.9	517290	E9PY96;E9QL05;Q9QXS1-5;Q9QXS1-4;E9Q153;Q9QXS1-10;Q9QXS1-9;Q9QXS1-16;Q9QXS1-15;E9Q3W4;E9PW24;Q8R0W0;REV__Q6WKZ8-3;REV__Q6WKZ8-2;REV__Q6WKZ8	E9PY96;E9QL05;Q9QXS1-5;Q9QXS1-4;E9Q153;Q9QXS1-10;Q9QXS1-9;Q9QXS1-16;Q9QXS1-15;E9Q3W4	cell junction assembly;cell junction organization;cell-substrate junction assembly;cellular component assembly;cellular component assembly at cellular level;cellular component organization;cellular component organization at cellular level;cellular component organization or biogenesis;cellular component organization or biogenesis at cellular level;cellular process;hemidesmosome assembly	ankyrin binding;binding;cytoskeletal protein binding;protein binding;structural constituent of muscle;structural molecule activity	adherens junction;anchoring junction;brush border;cell junction;cell part;cell projection;cell-substrate adherens junction;cell-substrate junction;contractile fiber;cytoplasm;cytoplasmic part;cytoskeleton;extracellular membrane-bounded organelle;extracellular organelle;extracellular region part;extracellular vesicular exosome;focal adhesion;hemidesmosome;intermediate filament cytoskeleton;intrace…		Actinin_actin-bd_CS;CH-domain;Plectin;Plectin_repeat;S10_plectin_N;Spectrin/alpha-actinin	Plectin
18.5508	18.3985	18.4466	18.6175	18.3607	17.2892	17.0291	16.4636	Plec	+	1.64137	0.0155607	1.21767	3.03885	35.406	0	577	2	1	80.6	516430	E9QLJ5;Q9QXS1-13;E9QKX4;Q9QXS1-12;Q9QXS1-11	E9QLJ5;Q9QXS1-13;E9QKX4;Q9QXS1-12;Q9QXS1-11	cell junction assembly;cell junction organization;cell-substrate junction assembly;cellular component assembly;cellular component assembly at cellular level;cellular component organization;cellular component organization at cellular level;cellular component organization or biogenesis;cellular component organization or biogenesis at cellular level;cellular process;hemidesmosome assembly	ankyrin binding;binding;cytoskeletal protein binding;protein binding;structural constituent of muscle;structural molecule activity	adherens junction;anchoring junction;brush border;cell junction;cell part;cell projection;cell-substrate adherens junction;cell-substrate junction;contractile fiber;cytoplasm;cytoplasmic part;cytoskeleton;extracellular membrane-bounded organelle;extracellular organelle;extracellular region part;extracellular vesicular exosome;focal adhesion;hemidesmosome;intermediate filament cytoskeleton;intrace…		Actinin_actin-bd_CS;CH-domain;Plectin;Plectin_repeat;S10_plectin_N;Spectrin/alpha-actinin	Plectin
14.7904	15.0692	15.2268	14.9054	14.5457	13.9163	13.7777	12.8622	Pomp	+	1.83584	0.0171333	1.22244	3.39455	1.4388	0.0026759	1	1	1	5	15766	Q9CQT5	Q9CQT5	cellular component assembly;cellular component assembly at cellular level;cellular component organization;cellular component organization at cellular level;cellular component organization or biogenesis;cellular component organization or biogenesis at cellular level;cellular macromolecular complex assembly;cellular macromolecular complex subunit organization;cellular process;cellular protein compl…		cell part;cytoplasm;cytoplasmic part;cytosol;endoplasmic reticulum;intracellular membrane-bounded organelle;intracellular organelle;intracellular organelle part;intracellular part;membrane;membrane-bounded organelle;nuclear part;nucleoplasm;nucleus;organelle;organelle membrane;organelle part	Proteasome	UMP1	Proteasome maturation protein
12.5162	12.4702	12.4357	12.7842	12.1319	10.9773	11.0293	10.4656	Ring1	+	2.09479	0.024	1.40056	3.89404	44.252	0	3	1	1	10.6	39347	O35730-2;O35730;O35730-3	O35730-2;O35730;O35730-3	anatomical structure morphogenesis;anterior/posterior pattern specification;biological regulation;biosynthetic process;camera-type eye morphogenesis;cellular biosynthetic process;cellular component organization;cellular component organization at cellular level;cellular component organization or biogenesis;cellular component organization or biogenesis at cellular level;cellular macromolecule biosy…	binding;catalytic activity;cation binding;chromatin binding;enzyme regulator activity;ion binding;ligase activity;ligase regulator activity;metal ion binding;transition metal ion binding;ubiquitin-protein ligase activator activity;ubiquitin-protein ligase regulator activity;zinc ion binding	cell part;chromatin;chromosomal part;cytoplasm;heterochromatin;intracellular membrane-bounded organelle;intracellular organelle;intracellular organelle part;intracellular part;macromolecular complex;membrane-bounded organelle;nuclear body;nuclear chromatin;nuclear chromosome part;nuclear heterochromatin;nuclear part;nuclear speck;nucleoplasm;nucleoplasm part;nucleus;organelle;organelle part;PcG p…		Znf_C3HC4_RING-type;Znf_RING;Znf_RING/FYVE/PHD;Znf_RING_CS	E3 ubiquitin-protein ligase RING1
17.3434	18.49	17.1862	17.4402	17.001	15.7959	15.6086	15.1444	Samhd1	+	1.88908	0.018069	1.72744	3.49467	32.045	0	53	1	1	74	72746	F6TVP2;E9Q0K6;E9PYG9	F6TVP2;E9Q0K6;E9PYG9	2'-deoxyribonucleotide metabolic process;biological regulation;catabolic process;cellular catabolic process;cellular component assembly;cellular component organization;cellular component organization or biogenesis;cellular metabolic process;cellular nitrogen compound catabolic process;cellular nitrogen compound metabolic process;cellular process;dATP catabolic process;dATP metabolic process;defen…	binding;catalytic activity;cation binding;deoxyribonucleotide binding;dGTP binding;dGTPase activity;guanyl deoxyribonucleotide binding;guanyl nucleotide binding;hydrolase activity;hydrolase activity, acting on ester bonds;ion binding;metal ion binding;nucleic acid binding;nucleotide binding;phosphoric ester hydrolase activity;purine deoxyribonucleotide binding;purine nucleotide binding;RNA bindin…	cell part;intracellular membrane-bounded organelle;intracellular organelle;intracellular organelle part;intracellular part;membrane;membrane-bounded organelle;nuclear part;nucleoplasm;nucleus;organelle;organelle part;plasma membrane		HD/PDEase_dom;HD_domain;SAM;SAM/pointed;SAM_2
18.3837	18.3081	18.1946	17.7378	17.7778	16.9474	16.6241	16.4441	Sfn	+	1.98121	0.0206873	1.2077	3.67098	1.8579	0.0013578	6	1	1	16.9	27706	O70456	O70456	anatomical structure development;apoptotic mitochondrial changes;biological regulation;cell development;cell differentiation;cellular component organization;cellular component organization at cellular level;cellular component organization or biogenesis;cellular component organization or biogenesis at cellular level;cellular developmental process;cellular process;cellular response to stimulus;cell…	binding;enzyme binding;kinase binding;phosphoprotein binding;protein binding;protein kinase binding	cell part;cytoplasm;cytoplasmic part;cytoplasmic vesicle membrane;cytoplasmic vesicle part;cytosol;extracellular membrane-bounded organelle;extracellular organelle;extracellular region part;extracellular vesicular exosome;intracellular membrane-bounded organelle;intracellular organelle;intracellular organelle part;intracellular part;membrane;membrane-bounded organelle;membrane-bounded vesicle;nuc…	Aldosterone-regulated sodium reabsorption;Cell cycle;p53 signaling pathway	14-3-3;14-3-3_CS;14-3-3_domain	14-3-3 protein sigma
15.7845	15.5968	15.5736	15.6604	15.4513	13.0158	12.6998	12.2488	Slain1	+	1.73181	0.0164089	2.2999	3.20241	1.0145	0.0070885	1	1	1	3.3	24110	F6V9T4;F7B673;F7D4S5;Q68FF7-2;Q68FF7	F6V9T4;F7B673;F7D4S5;Q68FF7-2;Q68FF7					Slain	SLAIN motif-containing protein 1
17.4923	16.9754	16.8672	17.0433	16.8516	15.9634	15.6017	14.8455	Slc16a1	+	1.57224	0.0163822	1.27898	2.91582	4.2639	0	1	1	1	3.2	53267	P53986	P53986	anion transport;behavioral response to nutrient;biological regulation;carbohydrate homeostasis;carboxylic acid transport;cellular component organization;cellular component organization at cellular level;cellular component organization or biogenesis;cellular component organization or biogenesis at cellular level;cellular process;cellular response to chemical stimulus;cellular response to organic c…	active transmembrane transporter activity;carboxylic acid transmembrane transporter activity;lactate transmembrane transporter activity;monocarboxylic acid transmembrane transporter activity;organic acid transmembrane transporter activity;secondary active monocarboxylate transmembrane transporter activity;secondary active transmembrane transporter activity;substrate-specific transmembrane transpo…	cell part;centrosome;cytoplasmic part;cytoskeletal part;extracellular membrane-bounded organelle;extracellular organelle;extracellular region part;extracellular vesicular exosome;integral to membrane;integral to plasma membrane;intracellular membrane-bounded organelle;intracellular non-membrane-bounded organelle;intracellular organelle;intracellular organelle part;intracellular part;intrinsic to …		MCT;MCT1;MFS;MFS_dom	Monocarboxylate transporter 1
13.6969	13.6373	13.7184	14.1402	12.8721	11.7155	11.5043	9.35975	Slc6a12	+	1.77692	0.016404	2.43527	3.28518	17.565	0	1	1	1	3.2	63040	E9PXG1;G5E8Z4;Q8VCS9;P31651	E9PXG1;G5E8Z4;Q8VCS9;P31651	biological regulation;cell volume homeostasis;cellular chemical homeostasis;cellular homeostasis;cellular hyperosmotic response;cellular process;cellular response to abiotic stimulus;cellular response to osmotic stress;cellular response to stimulus;cellular response to stress;cellular water homeostasis;chemical homeostasis;homeostatic process;hyperosmotic response;regulation of biological quality…	active transmembrane transporter activity;amine transmembrane transporter activity;amino acid transmembrane transporter activity;carboxylic acid transmembrane transporter activity;cation transmembrane transporter activity;cation:amino acid symporter activity;gamma-aminobutyric acid:sodium symporter activity;inorganic cation transmembrane transporter activity;ion transmembrane transporter activity…	cell part;integral to membrane;integral to plasma membrane;intrinsic to membrane;intrinsic to plasma membrane;membrane part;plasma membrane part		Na/ntran_symport;Na/ntran_symport_betaine	Transporter;Sodium- and chloride-dependent betaine transporter
14.7662	14.5179	14.4118	14.6006	14.1979	12.1434	12.168	12.2082	Sqstm1	+	1.99711	0.0208428	1.89473	3.70181	2.2554	0.00055134	19	1	1	62.1	44192	Q64337-2;D3YZJ1;F6VD69	Q64337-2;D3YZJ1	apoptosis;autophagy;biological regulation;catabolic process;cell communication;cell death;cell differentiation;cellular catabolic process;cellular component assembly;cellular component organization;cellular component organization or biogenesis;cellular developmental process;cellular macromolecule catabolic process;cellular macromolecule metabolic process;cellular metabolic process;cellular proces…	binding;cation binding;enzyme binding;identical protein binding;ion binding;K63-linked polyubiquitin binding;kinase binding;metal ion binding;polyubiquitin binding;protein binding;protein binding transcription factor activity;protein domain specific binding;protein kinase binding;protein kinase C binding;SH2 domain binding;small conjugating protein binding;transcription cofactor activity;transcri…	aggresome;autophagic vacuole;cell part;cytoplasm;cytoplasmic mRNA processing body;cytoplasmic part;cytoplasmic vesicle;endoplasmic reticulum;endosome;extracellular membrane-bounded organelle;extracellular organelle;extracellular region part;extracellular vesicular exosome;inclusion body;intracellular membrane-bounded organelle;intracellular non-membrane-bounded organelle;intracellular organelle;i…	Osteoclast differentiation	OPR_PB1;UBA/transl_elong_EF1B_N_euk;UBA-like;Znf_ZZ	Sequestosome-1
14.8081	14.2092	14.3944	14.9642	14.4192	12.1108	11.4398	12.0934	Sun1	+	1.65945	0.015574	2.07814	3.0713	3.4016	0.00014413	3	1	1	13.2	28895	F6RMJ1	F6RMJ1	biological regulation;cell cycle process;cellular component organization;cellular component organization at cellular level;cellular component organization or biogenesis;cellular component organization or biogenesis at cellular level;cellular membrane organization;cellular process;chromosome organization;chromosome organization involved in meiosis;cytoskeletal anchoring at nuclear membrane;cytoske…		acrosomal membrane;cell part;cytoplasm;cytoplasmic part;cytoplasmic vesicle membrane;cytoplasmic vesicle part;envelope;integral to membrane;integral to nuclear inner membrane;integral to organelle membrane;intracellular membrane-bounded organelle;intracellular organelle;intracellular organelle part;intracellular part;intrinsic to membrane;intrinsic to nuclear inner membrane;intrinsic to organelle…		SUN1
15.5002	15.0348	14.7751	15.219	14.7451	13.115	13.3383	12.571	Syngr1	+	1.87337	0.017782	1.68988	3.465	43.052	0	1	1	1	6.3	21294	O55100-2;O55100	O55100-2;O55100	biological regulation;establishment of localization;establishment of localization in cell;establishment of protein localization;intracellular protein transport;intracellular transport;protein targeting;protein transport;regulation of biological process;regulation of biological quality;regulation of cell communication;regulation of cellular process;regulation of long-term neuronal synaptic plastic…		cell junction;cell part;clathrin coated vesicle membrane;clathrin-coated vesicle;coated vesicle;coated vesicle membrane;cytoplasmic membrane-bounded vesicle;cytoplasmic part;cytoplasmic vesicle;cytoplasmic vesicle membrane;cytoplasmic vesicle part;integral to membrane;intracellular membrane-bounded organelle;intracellular organelle;intracellular organelle part;intracellular part;intrinsic to memb…		Marvel;Synaptogyrin	Synaptogyrin-1
14.8849	15.2325	14.9808	15.1121	14.8626	13.5936	13.2362	12.7848	Tgfbr1;Acvr1b	+	1.71197	0.0162439	1.43326	3.16627	1.2474	0.004902	1	1	1	1.9	47575	Q9D5H8;E9Q418;Q64729-2;Q64729;Q61271	Q9D5H8;E9Q418;Q64729-2;Q64729;Q61271	activation of MAPKK activity;activation of protein kinase activity;activin receptor signaling pathway;anatomical structure development;anatomical structure formation involved in morphogenesis;anatomical structure morphogenesis;angiogenesis;anterior/posterior pattern specification;apoptosis;artery morphogenesis;biological regulation;blastocyst development;blood vessel morphogenesis;cardiac epithel…	activin binding;activin receptor activity, type I;activin-activated receptor activity;adenyl nucleotide binding;adenyl ribonucleotide binding;ATP binding;binding;catalytic activity;cation binding;cytokine binding;cytokine receptor binding;growth factor binding;inhibin binding;ion binding;I-SMAD binding;kinase activity;metal ion binding;molecular transducer activity;nucleotide binding;phosphotrans…	activin receptor complex;caveola;cell;cell junction;cell part;cell surface;cell-cell junction;cytoplasmic part;endosome;extracellular membrane-bounded organelle;extracellular organelle;extracellular region part;extracellular vesicular exosome;integral to membrane;integral to plasma membrane;intracellular membrane-bounded organelle;intracellular organelle;intracellular part;intrinsic to membrane;i…	Adherens junction;Chagas disease (American trypanosomiasis);Chronic myeloid leukemia;Colorectal cancer;Cytokine-cytokine receptor interaction;Endocytosis;MAPK signaling pathway;Osteoclast differentiation;Pancreatic cancer;Pathways in cancer;TGF-beta signaling pathway	Kinase-like_dom;Prot_kinase_dom;Protein_kinase_ATP_BS;Ser/Thr_kinase_AS;TFB_recept_I/II_C;TGF_beta_rcpt_GS;TGFB_receptor	Receptor protein serine/threonine kinase;TGF-beta receptor type-1;Activin receptor type-1B
14.7991	14.7218	14.762	14.9869	14.1508	13.1456	13.3635	12.9418	Tinagl1	+	2.70835	0.0632889	1.41703	5.22996	1.5837	0.002152	1	1	1	2.3	49276	H3BJ97;Q99JR5	H3BJ97;Q99JR5	biological adhesion;cell adhesion;cellular process;immune response;immune system process;response to stimulus	binding;carbohydrate binding;cargo receptor activity;catalytic activity;cysteine-type peptidase activity;extracellular matrix binding;hydrolase activity;laminin binding;pattern binding;peptidase activity;peptidase activity, acting on L-amino acid peptides;polysaccharide binding;protein binding;receptor activity;scavenger receptor activity	cell part;cytoplasm;extracellular matrix;extracellular membrane-bounded organelle;extracellular organelle;extracellular region part;extracellular space;extracellular vesicular exosome;intracellular part;membrane-bounded organelle;membrane-bounded vesicle;organelle;vesicle		Pept_his_AS;Peptidase_C1A;Peptidase_C1A_C;Somatomedin_B_dom	Tubulointerstitial nephritis antigen-like
14.4798	14.1934	14.2805	14.7526	14.188	11.6724	10.9359	11.4522	Trim62	+	1.7379	0.0164008	2.36443	3.21355	0.82825	0.009347	1	1	1	4.8	16403	D6RJM1;Q80V85	D6RJM1;Q80V85	biological regulation;cellular macromolecule metabolic process;cellular metabolic process;cellular process;cellular protein metabolic process;defense response;immune response;immune system process;innate immune response;macromolecule metabolic process;macromolecule modification;metabolic process;negative regulation of biological process;negative regulation of biosynthetic process;negative regulat…	acid-amino acid ligase activity;binding;catalytic activity;cation binding;ion binding;ligase activity;ligase activity, forming carbon-nitrogen bonds;metal ion binding;small conjugating protein ligase activity;transition metal ion binding;ubiquitin-protein ligase activity;zinc ion binding	cell part;cytoplasm;intracellular part		B30.2/SPRY;Butyrophylin;ConA-like_dom;PRY;SPRY_dom;Znf_B-box;Znf_RING;Znf_RING/FYVE/PHD;Znf_RING_CS	E3 ubiquitin-protein ligase TRIM62
15.6806	15.6387	15.6171	15.8177	15.4627	14.3228	14.0269	13.1553	Tsen15	+	1.63245	0.0154985	1.44661	3.02288	6.0403	0	1	1	1	14.1	14015	E0CY96;G3X8S8	E0CY96;G3X8S8	cellular macromolecule metabolic process;cellular metabolic process;cellular nitrogen compound metabolic process;cellular process;macromolecule metabolic process;metabolic process;ncRNA metabolic process;ncRNA processing;nitrogen compound metabolic process;nucleic acid metabolic process;nucleobase-containing compound metabolic process;primary metabolic process;RNA metabolic process;RNA processing…	catalytic activity;endonuclease activity;endonuclease activity, active with either ribo- or deoxyribonucleic acids and producing 3'-phosphomonoesters;endoribonuclease activity;endoribonuclease activity, producing 3'-phosphomonoesters;hydrolase activity;hydrolase activity, acting on ester bonds;nuclease activity;ribonuclease activity;tRNA-intron endonuclease activity;tRNA-specific ribonuclease act…			tRNA_intron_Endonuc_cat-like;tRNA-endonuc_su_Sen15
16.6414	16.3292	16.4399	16.6904	16.1354	14.9506	14.55	14.2528	Vmn2r113	+	1.98651	0.0206834	1.55302	3.68123	1.5655	0.0022853	1	1	1	1.2	97528	L7N2F0;E9PZA6	L7N2F0;E9PZA6		G-protein coupled receptor activity;molecular transducer activity;receptor activity;signal transducer activity;signaling receptor activity;transmembrane signaling receptor activity	cell part;integral to membrane;intrinsic to membrane;membrane;membrane part;plasma membrane		ANF_lig-bd_rcpt;GPCR_3;GPCR_3_9-Cys_dom;GPCR_3_C;GPCR_3_CS;GPCR_3_vmron_rcpt_2;Peripla_BP_I
14.9445	14.8851	14.8315	14.8623	14.7227	13.0114	12.7136	11.1235	Wls	+	1.44569	0.0184926	1.98804	2.69454	3.8234	0	1	1	1	1.8	62188	Q6DID7	Q6DID7	anatomical structure formation involved in morphogenesis;anterior/posterior axis specification;axis specification;biological regulation;cell surface receptor linked signaling pathway;cellular process;cellular response to stimulus;developmental process;formation of primary germ layer;mesoderm formation;pattern specification process;positive regulation of biological process;positive regulation of c…	binding;protein binding;Wnt-protein binding	cell part;cell projection cytoplasm;cell projection membrane;cell projection part;cytoplasmic part;cytoplasmic vesicle;cytoplasmic vesicle membrane;cytoplasmic vesicle part;dendrite cytoplasm;dendrite membrane;Golgi apparatus;Golgi apparatus part;Golgi membrane;integral to membrane;intracellular membrane-bounded organelle;intracellular organelle;intracellular organelle part;intracellular part;int…		Wntless	Protein wntless homolog
15.7908	15.7662	15.6094	15.4341	15.4164	13.9831	14.1752	13.1315	Ybx3	+	1.66385	0.0155224	1.47359	3.07923	45.03	0	9	1	1	44.2	30764	Q9JKB3-2	Q9JKB3-2	anatomical structure development;biological regulation;cellular hyperosmotic response;cellular process;cellular response to abiotic stimulus;cellular response to chemical stimulus;cellular response to cytokine stimulus;cellular response to organic substance;cellular response to osmotic stress;cellular response to stimulus;cellular response to stress;cellular response to tumor necrosis factor;chor…	binding;DNA binding;mRNA 3'-UTR binding;mRNA binding;nucleic acid binding;regulatory region DNA binding;regulatory region nucleic acid binding;RNA binding;RNA polymerase II regulatory region DNA binding;RNA polymerase II regulatory region sequence-specific DNA binding;sequence-specific DNA binding;single-stranded DNA binding;structure-specific DNA binding;transcription regulatory region DNA bindi…	cell junction;cell part;cell-cell junction;cytoplasm;gap junction;intracellular membrane-bounded organelle;intracellular organelle;intracellular part;membrane-bounded organelle;nucleus;organelle	Tight junction	Cold_shock_prot;Cold-shock_CS;CSP_DNA-bd;NA-bd_OB-fold	Y-box-binding protein 3
14.5163	14.1117	14.128	14.4108	13.7968	12.4548	12.8713	12.058	Yif1a	+	2.08381	0.0241542	1.49647	3.87218	55.053	0	1	1	1	5.1	32134	Q91XB7	Q91XB7	cellular process;establishment of localization;establishment of protein localization;protein transport;transport;vesicle-mediated transport		cell part;cytoplasmic part;cytoskeletal part;endoplasmic reticulum membrane;endoplasmic reticulum part;endoplasmic reticulum-Golgi intermediate compartment;endoplasmic reticulum-Golgi intermediate compartment membrane;Golgi apparatus;Golgi apparatus part;Golgi membrane;integral to membrane;intracellular membrane-bounded organelle;intracellular organelle;intracellular organelle part;intracellular …		Hrf1	Protein YIF1A
18.373	18.2185	18.1209	18.0025	18.0773	15.9649	15.7614	15.3089	Zc3h6	+	1.6557	0.0155406	1.90059	3.06457	0.97893	0.0073327	1	1	1	0.6	131260	A2AP88;Q8BYK8	A2AP88;Q8BYK8		binding;cation binding;ion binding;metal ion binding			Znf_CCCH	Zinc finger CCCH domain-containing protein 6
17.916	18.107	18.0645	18.0159	18.0886	19.3314	19.512	19.8131	Taf15	+	1.64367	0.0155495	-1.16042	-3.04297	187.88	0	19	17	17	33.9	58600	Q8BQ46;F6QCI0	Q8BQ46;F6QCI0		binding;cation binding;ion binding;metal ion binding;nucleotide binding;transition metal ion binding;zinc ion binding	cell part;cytoplasm;intracellular membrane-bounded organelle;intracellular organelle;intracellular organelle part;intracellular part;membrane-bounded organelle;nuclear part;nucleoplasm;nucleus;organelle;organelle part	Basal transcription factors	Nucleotide-bd_a/b_plait;RRM_dom;Znf_RanBP2
17.9054	17.9057	18.0914	17.9498	18.216	19.1967	19.1939	19.6482		+	1.94739	0.0204341	-1.10063	-3.6058	315.91	0	12	12	12	47.7	37704	Q6PIU9	Q6PIU9					BMP2K_C	Uncharacterized protein FLJ45252 homolog
19.0274	19.358	19.4	19.0399	19.556	20.641	20.7221	20.6631	Chmp5	+	2.14487	0.0265399	-1.18922	-3.99452	323.31	0	10	10	10	50.7	24575	Q9D7S9	Q9D7S9	biological regulation;cell cycle process;cellular component organization;cellular component organization at cellular level;cellular component organization or biogenesis;cellular component organization or biogenesis at cellular level;cellular process;cytokinetic cell separation;cytokinetic process;endosome to lysosome transport;endosome transport;establishment of chromosome localization;establishm…		cell part;cytoplasmic part;cytosol;endosomal part;endosome membrane;extracellular membrane-bounded organelle;extracellular organelle;extracellular region part;extracellular vesicular exosome;intracellular membrane-bounded organelle;intracellular organelle;intracellular organelle part;intracellular part;membrane;membrane-bounded organelle;membrane-bounded vesicle;nucleus;organelle;organelle membra…	Endocytosis	Snf7_fam	Charged multivesicular body protein 5
16.9983	18.9062	17.0068	16.9121	18.8963	18.8014	19.1648	18.92	Nnt	+	1.64191	0.0155826	-1.48975	-3.03982	36.43	0	10	10	10	11.6	113840	Q61941;Q8C9V5;Q8BGK0;E9Q8F4	Q61941;Q8C9V5;Q8BGK0	biological regulation;cation transport;cell redox homeostasis;cellular homeostasis;cellular metabolic process;cellular process;establishment of localization;homeostatic process;hydrogen transport;ion transport;metabolic process;monovalent inorganic cation transport;proton transport;reactive oxygen species metabolic process;regulation of biological process;regulation of biological quality;regulati…	binding;catalytic activity;coenzyme binding;cofactor binding;NAD(P)+ transhydrogenase (AB-specific) activity;NAD(P)+ transhydrogenase activity;NADP binding;nucleotide binding;oxidoreductase activity;oxidoreductase activity, acting on NADH or NADPH;oxidoreductase activity, acting on NADH or NADPH, NAD or NADP as acceptor	cell part;cytoplasmic part;integral to membrane;intracellular membrane-bounded organelle;intracellular organelle;intracellular organelle part;intracellular part;intrinsic to membrane;membrane;membrane part;membrane-bounded organelle;mitochondrial inner membrane;mitochondrial membrane;mitochondrial part;mitochondrion;organelle;organelle inner membrane;organelle membrane;organelle part		Ala_DH/PNT_CS2;AlaDH/PNT_CS1;AlaDH/PNT_N;AlaDH/PNT_NAD(H)-bd;DHS-like_NAD/FAD-binding_dom;NAD(P)-bd_dom;NADH_DH_b;NADP_transhyd_a;NADP_transhyd_a_C;NADP_transhyd_mt	NAD(P) transhydrogenase, mitochondrial
17.0627	17.2712	17.3629	17.1368	17.3974	18.8759	19.0955	19.4272	Apoa1bp	+	1.77821	0.016556	-1.49063	-3.28757	73.123	0	9	9	9	31.9	30972	Q8K4Z3	Q8K4Z3	cellular component assembly;cellular component organization;cellular component organization or biogenesis;cellular metabolic process;cellular nitrogen compound metabolic process;cellular process;coenzyme metabolic process;cofactor metabolic process;heterocycle metabolic process;macromolecular complex assembly;macromolecular complex subunit organization;metabolic process;NAD metabolic process;NADH…	binding;cation binding;identical protein binding;ion binding;metal ion binding;nucleotide binding;protein binding;protein dimerization activity;protein homodimerization activity	cell body;cell part;cell projection;cilium;cytoplasm;cytoplasmic part;extracellular membrane-bounded organelle;extracellular organelle;extracellular region;extracellular region part;extracellular space;extracellular vesicular exosome;intracellular membrane-bounded organelle;intracellular organelle;intracellular organelle part;intracellular part;membrane-bounded organelle;membrane-bounded vesicle;…		YjeF_N_dom	NAD(P)H-hydrate epimerase
19.2739	19.2306	19.1792	18.9895	19.3489	20.6187	20.6331	20.9576	Rab4b	+	1.82929	0.0170164	-1.22131	-3.38231	177.5	0	10	10	9	55.4	23629	Q91ZR1	Q91ZR1	biological regulation;carbohydrate transport;cellular process;cellular response to stimulus;establishment of localization;establishment of localization in cell;establishment of protein localization;glucose import;glucose transport;hexose transport;intracellular protein transport;intracellular signal transduction;intracellular transport;metabolic process;monosaccharide transport;organic substance …	binding;catalytic activity;GTP binding;GTPase activity;guanyl nucleotide binding;guanyl ribonucleotide binding;hydrolase activity;hydrolase activity, acting on acid anhydrides;hydrolase activity, acting on acid anhydrides, in phosphorus-containing anhydrides;nucleoside-triphosphatase activity;nucleotide binding;purine nucleotide binding;purine ribonucleoside triphosphate binding;purine ribonucleo…	cell part;cytoplasmic membrane-bounded vesicle;cytoplasmic part;cytoplasmic vesicle;endosome;insulin-responsive compartment;intracellular membrane-bounded organelle;intracellular organelle;intracellular part;membrane;membrane-bounded organelle;membrane-bounded vesicle;mitochondrion;organelle;perinuclear region of cytoplasm;plasma membrane;recycling endosome;stored secretory granule;vesicle		P-loop_NTPase;Small_GTPase;Small_GTPase_Rab_type;Small_GTP-bd_dom	Ras-related protein Rab-4B
19.6158	19.7402	19.6773	19.3875	19.7471	20.7877	20.8722	21.228	Csnk2b	+	1.73898	0.0163857	-1.05353	-3.21552	323.01	0	8	8	8	44.2	24942	P67871;G3UXG7;G3UZJ5;G3UZA4;G3UZX4;G3UXU2;G3UWU5	P67871;G3UXG7;G3UZJ5;G3UZA4;G3UZX4;G3UXU2	adiponectin-mediated signaling pathway;anatomical structure morphogenesis;biological regulation;cell surface receptor linked signaling pathway;cellular process;cellular response to chemical stimulus;cellular response to cytokine stimulus;cellular response to organic substance;cellular response to stimulus;cytokine-mediated signaling pathway;developmental process;endothelial tube morphogenesis;epi…	binding;cation binding;chromatin binding;enzyme regulator activity;identical protein binding;ion binding;kinase regulator activity;metal ion binding;protein binding;protein domain specific binding;protein kinase regulator activity;receptor binding;transcription factor binding	cell part;cytoplasm;extracellular membrane-bounded organelle;extracellular organelle;extracellular region part;extracellular vesicular exosome;intracellular membrane-bounded organelle;intracellular organelle;intracellular organelle part;intracellular part;macromolecular complex;membrane;membrane-bounded organelle;membrane-bounded vesicle;nuclear part;nucleus;organelle;organelle part;PcG protein c…	Adherens junction;Circadian rhythm - plant;Measles;Ribosome biogenesis in eukaryotes;Tight junction;Wnt signaling pathway	Casein_kin_II_reg-sub_a-hlx;Casein_kin_II_reg-sub_b-sht;Casein_kinase_II_reg-sub	Casein kinase II subunit beta
15.421	15.3808	15.6772	15.2859	15.6563	16.6505	16.8323	17.0423	Fbxo6	+	1.87618	0.0178367	-1.1041	-3.4703	120.14	0	8	8	8	27.8	34492	Q9QZN4;A2A7H1;A2A7G9	Q9QZN4;A2A7H1;A2A7G9	catabolic process;cellular catabolic process;cellular macromolecule catabolic process;cellular macromolecule metabolic process;cellular metabolic process;cellular nitrogen compound metabolic process;cellular process;cellular protein metabolic process;cellular response to stimulus;cellular response to stress;DNA metabolic process;DNA repair;ER-associated protein catabolic process;glycoprotein cata…	binding;carbohydrate binding;glycoprotein binding;protein binding	cell part;cullin-RING ubiquitin ligase complex;cytoplasm;intracellular part;macromolecular complex;protein complex;SCF ubiquitin ligase complex;ubiquitin ligase complex	Protein processing in endoplasmic reticulum	F-box_dom;F-box-assoc_dom;Galactose-bd-like	F-box only protein 6
15.9469	15.8492	15.9992	16.0799	16.2391	17.7076	17.6315	18.0118	Gpsm1	+	1.94036	0.0203147	-1.42873	-3.59231	106.56	0	8	8	8	18.4	78113	Q6IR34-5;Q6IR34-2;Q6IR34-3;Q6IR34;F6SX81;Q6IR34-4;A2AIV3	Q6IR34-5;Q6IR34-2;Q6IR34-3;Q6IR34;F6SX81	anatomical structure development;biological regulation;cell differentiation;cellular developmental process;cellular process;developmental process;nervous system development;regulation of biological process;regulation of cellular process;regulation of G-protein coupled receptor protein signaling pathway;regulation of response to stimulus;regulation of signal transduction;regulation of signaling;sy…	enzyme regulator activity;GDP-dissociation inhibitor activity;GTPase regulator activity;nucleoside-triphosphatase regulator activity;small GTPase regulator activity	cell part;cytoplasmic part;cytosol;endoplasmic reticulum membrane;endoplasmic reticulum part;Golgi apparatus;Golgi apparatus part;Golgi membrane;intracellular membrane-bounded organelle;intracellular organelle;intracellular organelle part;intracellular part;membrane;membrane part;membrane-bounded organelle;nuclear part;nucleoplasm;organelle;organelle membrane;organelle part;plasma membrane		G_prot_signal_mod_1;GoLoco_motif;TPR_1;TPR_repeat;TPR-contain_dom;TPR-like_helical_dom	G-protein-signaling modulator 1
17.0392	17.459	17.4781	17.1627	17.4694	18.612	18.7357	18.6105	P3h1;Lepre1	+	1.83101	0.0170357	-1.07214	-3.38553	82.661	0	8	8	8	19.1	84478	A2A7Q5;Q3V1T4;A6PW84;Q3V1T4-2;Q3V1T4-3;F2Z499	A2A7Q5;Q3V1T4;A6PW84;Q3V1T4-2;Q3V1T4-3;F2Z499	anatomical structure development;biological regulation;bone development;cell growth;cellular component organization;cellular component organization at cellular level;cellular component organization or biogenesis;cellular component organization or biogenesis at cellular level;cellular macromolecule metabolic process;cellular metabolic process;cellular process;cellular protein metabolic process;col…	binding;carboxylic acid binding;catalytic activity;cation binding;ion binding;iron ion binding;L-ascorbic acid binding;metal ion binding;oxidoreductase activity;oxidoreductase activity, acting on paired donors, with incorporation or reduction of molecular oxygen;oxidoreductase activity, acting on paired donors, with incorporation or reduction of molecular oxygen, 2-oxoglutarate as one donor, and …	basement membrane;cell part;cytoplasm;cytoplasmic part;endoplasmic reticulum;extracellular matrix part;extracellular membrane-bounded organelle;extracellular organelle;extracellular region part;extracellular vesicular exosome;intracellular membrane-bounded organelle;intracellular organelle;intracellular part;membrane;membrane-bounded organelle;membrane-bounded vesicle;nucleus;organelle;plasma mem…		Oxoglu/Fe-dep_dioxygenase;Pro_4_hyd_alph;TPR-like_helical_dom	Prolyl 3-hydroxylase 1
16.6737	16.8373	16.9688	16.568	16.99	18.1869	18.224	18.0614	Sdcbp	+	1.94196	0.0204355	-1.10361	-3.59536	102.82	0	8	8	8	49	26857	H3BLG5;O08992;Q3TMX0;A2AKJ9;A2AKJ6;A2AKJ5	H3BLG5;O08992;Q3TMX0;A2AKJ9;A2AKJ6	actin cytoskeleton organization;actin filament-based process;biological regulation;cell communication;cell-cell signaling;cellular component organization;cellular component organization at cellular level;cellular component organization or biogenesis;cellular component organization or biogenesis at cellular level;cellular process;cellular response to stimulus;cytoskeleton organization;intracellula…	binding;cytokine receptor binding;frizzled binding;G-protein-coupled receptor binding;growth factor receptor binding;identical protein binding;interleukin-5 receptor binding;protein binding;protein dimerization activity;protein heterodimerization activity;protein N-terminus binding;receptor binding;syndecan binding	blood microparticle;cell part;cytoplasm;cytoplasmic membrane-bounded vesicle;cytoplasmic part;cytoplasmic vesicle;extracellular membrane-bounded organelle;extracellular organelle;extracellular region part;extracellular space;extracellular vesicular exosome;interleukin-5 receptor complex;intracellular membrane-bounded organelle;intracellular organelle;intracellular part;macromolecular complex;mela…		PDZ;SDCBP	Syntenin-1
15.6205	15.918	15.8423	15.6793	15.8986	16.9918	17.2518	17.4311	Acot1;Acot3	+	1.74075	0.0164105	-1.12825	-3.21875	26.613	0	14	7	7	36.5	46135	O55137;Q9QYR7-2;Q9QYR7;Q32Q92-2;Q32Q92;Q8BWN8;Q6Q2Z6;Q91YQ6	O55137;Q9QYR7-2;Q9QYR7	acyl-CoA metabolic process;carboxylic acid catabolic process;carboxylic acid metabolic process;catabolic process;cellular catabolic process;cellular ketone metabolic process;cellular lipid metabolic process;cellular metabolic process;cellular process;coenzyme metabolic process;cofactor metabolic process;dicarboxylic acid catabolic process;dicarboxylic acid metabolic process;fatty acid metabolic p…	acyl-CoA hydrolase activity;acyl-CoA thioesterase activity;binding;carboxylic ester hydrolase activity;catalytic activity;CoA hydrolase activity;hydrolase activity;hydrolase activity, acting on ester bonds;palmitoyl-CoA hydrolase activity;protein binding;receptor binding;succinyl-CoA hydrolase activity;thiolester hydrolase activity	cell part;cytoplasm;cytoplasmic part;cytosol;intracellular membrane-bounded organelle;intracellular organelle;intracellular part;membrane-bounded organelle;microbody;mitochondrion;organelle;peroxisome	Biosynthesis of unsaturated fatty acids	AB_hydrolase;Acyl-CoA_thioEstase_long-chain;BAAT_C;Thio_Ohase/aa_AcTrfase	Acyl-coenzyme A thioesterase 1;Acyl-coenzyme A thioesterase 3
13.8852	14.0325	14.1069	13.903	14.2739	15.5865	15.9401	16.588	Plcg1	+	1.78202	0.0163531	-1.61521	-3.29459	28.424	0	7	7	7	6.9	148530	A2A4A6;Q62077;G3UXP4	A2A4A6;Q62077	activation of immune response;antigen receptor-mediated signaling pathway;biological regulation;calcium-mediated signaling;catabolic process;cell migration;cell motility;cell surface receptor linked signaling pathway;cellular catabolic process;cellular component movement;cellular lipid catabolic process;cellular lipid metabolic process;cellular metabolic process;cellular process;cellular response…	binding;calcium ion binding;catalytic activity;cation binding;cytokine receptor binding;enzyme binding;glutamate receptor binding;hydrolase activity;hydrolase activity, acting on ester bonds;ion binding;kinase binding;lipase activity;metal ion binding;molecular transducer activity;neurotrophin receptor binding;neurotrophin TRK receptor binding;neurotrophin TRKA receptor binding;phosphatidylinosit…	cell junction;cell part;cell projection;cell-cell junction;cytoplasm;cytoplasmic part;cytosol;intracellular organelle part;intracellular part;lamellipodium;macromolecular complex;membrane;nuclear part;organelle part;plasma membrane;protein complex;ruffle;signalosome	Calcium signaling pathway;Epithelial cell signaling in Helicobacter pylori infection;ErbB signaling pathway;Fc epsilon RI signaling pathway;Fc gamma R-mediated phagocytosis;Glioma;Inositol phosphate metabolism;Leukocyte transendothelial migration;Natural killer cell mediated cytotoxicity;Neurotrophin signaling pathway;Non-small cell lung cancer;Pathways in cancer;Phosphatidylinositol signaling sy…	C2_dom;EF_Hand_1_Ca_BS;EF_hand_dom;EF-hand-dom_pair;PH_domain;PH_like_dom;PI-PLC_fam;PLC-gamma;PLC-gamma1;PLC-like_Pdiesterase_TIM-brl;PLipase_C_EF-hand-like;PLipase_C_PInositol-sp_X_dom;PLipase_C_Pinositol-sp_Y;SH2;SH3_domain	Phosphoinositide phospholipase C;1-phosphatidylinositol 4,5-bisphosphate phosphodiesterase gamma-1
19.8449	20.0761	20.0787	19.7421	20.1881	21.4059	21.4206	21.7539	Vamp8	+	1.91592	0.0191804	-1.25669	-3.54562	135.66	0	7	7	7	54.5	11451	O70404	O70404	autophagic vacuole fusion;biological regulation;body fluid secretion;cellular component assembly;cellular component assembly at cellular level;cellular component organization;cellular component organization at cellular level;cellular component organization or biogenesis;cellular component organization or biogenesis at cellular level;cellular macromolecular complex assembly;cellular macromolecular…	binding;channel inhibitor activity;channel regulator activity;chloride channel inhibitor activity;chloride channel regulator activity;ion channel inhibitor activity;protein binding;SNAP receptor activity;SNARE binding	azurophil granule membrane;cell part;cell surface;cytoplasm;cytoplasmic membrane-bounded vesicle;cytoplasmic part;cytoplasmic vesicle;cytoplasmic vesicle membrane;cytoplasmic vesicle part;cytosol;early endosome;endosomal part;endosome;endosome membrane;extracellular membrane-bounded organelle;extracellular organelle;extracellular region part;extracellular vesicular exosome;integral to membrane;in…	SNARE interactions in vesicular transport	Synaptobrevin;Synaptobrevin/VAMP	Vesicle-associated membrane protein 8
16.9089	17.2552	17.2332	17.1025	17.6804	18.7037	18.7621	19.0833	Fam177a1	+	2.41371	0.0394797	-1.43243	-4.55841	117.36	0	6	6	6	34.3	23578	Q8BR63	Q8BR63					FAM177	Protein FAM177A1
17.9069	17.7197	17.9663	17.8468	17.9766	20.0593	20.2212	20.7771	Fam96b	+	1.66606	0.0156335	-1.89863	-3.0832	278.36	0	6	6	6	60.7	17667	Q9D187;F8WHV1	Q9D187;F8WHV1	biosynthetic process;cellular biosynthetic process;cellular metabolic process;cellular process;chromosome segregation;cofactor biosynthetic process;cofactor metabolic process;iron-sulfur cluster assembly;metabolic process;metallo-sulfur cluster assembly		cell part;cytoplasm;cytoskeletal part;intracellular membrane-bounded organelle;intracellular non-membrane-bounded organelle;intracellular organelle;intracellular organelle part;intracellular part;macromolecular complex;membrane-bounded organelle;MMXD complex;non-membrane-bounded organelle;nuclear part;nucleoplasm;nucleus;organelle;organelle part;protein complex;spindle		DUF59	Mitotic spindle-associated MMXD complex subunit MIP18
18.4043	18.03	18.0708	17.6407	17.9421	19.5029	19.9799	19.8796	Kxd1;Uba52;Gm5239;Gm7808;Ubc;Ubb	+	1.38543	0.0200386	-1.28967	-2.59077	19.443	0	15	6	6	40.1	26856	E9QNP0;P62984;F6X7C4;E9Q9J0;D3YYZ2;J3QK04;E9Q4P0;E9Q5F6;Q5SX22;P0CG49;P0CG50;D3Z2M8;D3YWA5;G3X9Z9;Q80XH1	E9QNP0;P62984;F6X7C4;E9Q9J0;D3YYZ2;J3QK04;E9Q4P0;E9Q5F6;Q5SX22;P0CG49;P0CG50	adipose tissue development;anatomical structure development;anatomical structure morphogenesis;biological regulation;biosynthetic process;cell cycle phase;cell cycle process;cell development;cell part morphogenesis;cell projection morphogenesis;cell projection organization;cellular biosynthetic process;cellular chemical homeostasis;cellular component morphogenesis;cellular component movement;cell…	binding;enzyme binding;protease binding;protein binding;structural constituent of ribosome;structural molecule activity	cell body;cell part;cell projection;cytoplasmic part;cytosol;extracellular membrane-bounded organelle;extracellular organelle;extracellular region part;extracellular vesicular exosome;intracellular membrane-bounded organelle;intracellular non-membrane-bounded organelle;intracellular organelle;intracellular organelle part;intracellular part;macromolecular complex;membrane-bounded organelle;membran…	Parkinson's disease;PPAR signaling pathway;Ribosome	Ribosomal_L40e;Ribosomal_zn-bd;Ubiquitin;Ubiquitin_CS;Ubiquitin-like;Ubiquitin-rel_dom;Uncharacterised_KxDL	Ubiquitin-60S ribosomal protein L40;Ubiquitin;60S ribosomal protein L40;Polyubiquitin-B;Ubiquitin;Polyubiquitin-C;Ubiquitin;Ubiquitin-related 1;Ubiquitin-related 2
14.2983	14.5963	15.03	14.2738	15.0763	16.374	16.2832	16.1719	Man1a2	+	2.18331	0.0266901	-1.42672	-4.07257	12.756	0	6	6	6	12.7	69911	P39098-2;P39098;A2A723	P39098-2;P39098;A2A723	anatomical structure development;carbohydrate metabolic process;cellular carbohydrate metabolic process;cellular macromolecule metabolic process;cellular metabolic process;cellular process;cellular protein metabolic process;developmental process;glycoprotein metabolic process;glycosylation;lung alveolus development;macromolecule glycosylation;macromolecule metabolic process;macromolecule modifica…	binding;calcium ion binding;catalytic activity;cation binding;hydrolase activity;hydrolase activity, acting on glycosyl bonds;hydrolase activity, hydrolyzing O-glycosyl compounds;ion binding;mannosidase activity;mannosyl-oligosaccharide 1,2-alpha-mannosidase activity;mannosyl-oligosaccharide mannosidase activity;metal ion binding	cell part;cytoplasmic part;extracellular membrane-bounded organelle;extracellular organelle;extracellular region part;extracellular vesicular exosome;Golgi apparatus;Golgi apparatus part;Golgi membrane;integral to membrane;intracellular membrane-bounded organelle;intracellular organelle;intracellular organelle part;intracellular part;intrinsic to membrane;membrane;membrane part;membrane-bounded o…	N-Glycan biosynthesis;Protein processing in endoplasmic reticulum;Various types of N-glycan biosynthesis	Glyco_hydro_47	Mannosyl-oligosaccharide 1,2-alpha-mannosidase IB;alpha-1,2-Mannosidase
11.8803	12.1157	11.9586	11.825	12.5755	15.301	15.3525	15.2043	Shpk	+	2.10267	0.0243627	-2.66346	-3.90975	22.601	0	6	6	6	15.5	51302	Q9D5J6;D6RJM2	Q9D5J6;D6RJM2	alcohol metabolic process;biological regulation;carbohydrate metabolic process;carbohydrate phosphorylation;cellular carbohydrate metabolic process;cellular metabolic process;cellular process;cellular response to biotic stimulus;cellular response to chemical stimulus;cellular response to cytokine stimulus;cellular response to interleukin-13;cellular response to interleukin-4;cellular response to …	adenyl nucleotide binding;adenyl ribonucleotide binding;ATP binding;binding;catalytic activity;kinase activity;nucleotide binding;phosphotransferase activity, alcohol group as acceptor;purine nucleotide binding;purine ribonucleoside triphosphate binding;purine ribonucleotide binding;ribonucleotide binding;sedoheptulokinase activity;transferase activity;transferase activity, transferring phosphoru…	cell part;cytoplasm;intracellular part	Carbon fixation in photosynthetic organisms	Carb_kinase_FGGY_N;Sedoheptulokinase	Sedoheptulokinase
14.1453	14.729	14.6041	14.3755	14.8423	16.358	16.5194	16.8134	Bud13	+	1.96421	0.0201399	-1.66982	-3.63814	8.9278	0	5	5	5	9.4	68637	Q8R149-2;Q8R149;F6ZBW5	Q8R149-2;Q8R149			cell part;intracellular membrane-bounded organelle;intracellular organelle;intracellular organelle part;intracellular part;membrane-bounded organelle;nuclear part;nucleoplasm;nucleus;organelle;organelle part		Bud13	BUD13 homolog
13.2668	13.3618	13.4033	13.4607	13.6061	14.7375	14.5891	15.1681	Nfkbib	+	1.87284	0.0177448	-1.15205	-3.46399	39.458	0	5	5	5	21.2	37965	Q60778;D3Z358	Q60778	cellular process;cellular response to biotic stimulus;cellular response to lipopolysaccharide;cellular response to molecule of bacterial origin;cellular response to stimulus;response to biotic stimulus;response to chemical stimulus;response to lipopolysaccharide;response to molecule of bacterial origin;response to organic substance;response to stimulus		cell part;cytoplasm;intracellular membrane-bounded organelle;intracellular organelle;intracellular part;membrane-bounded organelle;nucleus;organelle	Adipocytokine signaling pathway;B cell receptor signaling pathway;Chemokine signaling pathway;Cytosolic DNA-sensing pathway;Leishmaniasis;Measles;Neurotrophin signaling pathway;NOD-like receptor signaling pathway;RIG-I-like receptor signaling pathway;Shigellosis;T cell receptor signaling pathway;Toxoplasmosis	Ankyrin_rpt;Ankyrin_rpt-contain_dom	NF-kappa-B inhibitor beta
16.0186	15.9587	15.9408	15.9351	16.0375	17.438	17.6874	18.2	Arl6ip4	+	1.60608	0.015818	-1.37742	-2.97583	31.35	0	4	4	4	21	25524	Q9JM93;D3YWC2;D3Z6F1;D3Z668	Q9JM93;D3YWC2;D3Z6F1	cellular macromolecule metabolic process;cellular metabolic process;cellular nitrogen compound metabolic process;cellular process;macromolecule metabolic process;metabolic process;mRNA metabolic process;mRNA processing;nitrogen compound metabolic process;nucleic acid metabolic process;nucleobase-containing compound metabolic process;primary metabolic process;RNA metabolic process;RNA processing;R…		cell part;intracellular non-membrane-bounded organelle;intracellular organelle;intracellular organelle part;intracellular part;non-membrane-bounded organelle;nuclear body;nuclear part;nuclear speck;nucleolus;nucleoplasm part;organelle;organelle part		Nucl_RNA-splicing_assoc_SR-25	ADP-ribosylation factor-like protein 6-interacting protein 4
15.7187	15.702	15.985	15.7814	16.065	17.4411	17.7311	18.2959	Bola1	+	1.79397	0.0166367	-1.58651	-3.31668	31.281	0	4	4	4	40.1	14379	Q9D8S9	Q9D8S9			cell part;cytoplasmic part;extracellular region;intracellular membrane-bounded organelle;intracellular organelle;intracellular part;membrane-bounded organelle;mitochondrion;organelle		BolA	BolA-like protein 1
16.0154	15.9232	16.1336	16.0979	16.3883	17.4581	17.5669	17.9951	Hdhd3	+	2.04673	0.0225352	-1.30962	-3.79885	15.543	0	4	4	4	19.5	28027	Q9CYW4	Q9CYW4		catalytic activity;hydrolase activity	cell part;cytoplasmic part;intracellular membrane-bounded organelle;intracellular organelle;intracellular part;membrane-bounded organelle;mitochondrion;organelle		HAD-like_dom;HAD-SF_hydro_IA;HAD-SF_hydro_IA_REG-2-like	Haloacid dehalogenase-like hydrolase domain-containing protein 3
14.7253	14.7433	14.8177	14.6398	14.9543	15.8929	16.0953	16.4301	Sdccag3	+	1.88728	0.0179492	-1.11164	-3.49127	15.221	0	4	4	4	12.6	41478	A2AIW0-4;A2AIW0-2;A2AIW0;A2AIW0-6;A2AIW0-5;A2AIW3;A2AIW0-3;A2AIW4	A2AIW0-4;A2AIW0-2;A2AIW0;A2AIW0-6;A2AIW0-5;A2AIW3;A2AIW0-3	biological regulation;cell cycle;cell division;cellular process;establishment of localization;establishment of protein localization;protein transport;regulation of biological process;regulation of cell division;regulation of cellular process;regulation of cytokinesis;transport		cell part;cytoplasmic part;early endosome;endosome;intracellular membrane-bounded organelle;intracellular organelle;intracellular part;macromolecular complex;membrane part;membrane-bounded organelle;midbody;organelle;protein complex;recycling endosome;retromer complex		SDCCAG3	Serologically defined colon cancer antigen 3 homolog
15.0752	15.5402	15.6724	15.0472	15.6517	17.1007	17.1282	17.004	Ticam2	+	1.91467	0.0191024	-1.3874	-3.54324	8.102	0	4	4	4	25	26362	Q8BJQ4	Q8BJQ4	activation of immune response;activation of innate immune response;biological regulation;cellular process;cellular response to biotic stimulus;cellular response to lipopolysaccharide;cellular response to molecule of bacterial origin;cellular response to stimulus;defense response;immune response;immune response-activating signal transduction;immune response-regulating signaling pathway;immune syst…	binding;cytokine receptor binding;growth factor receptor binding;interleukin-1 receptor binding;lipid binding;molecular transducer activity;phospholipid binding;protein binding;protein dimerization activity;protein heterodimerization activity;receptor binding;signal transducer activity	cell part;cytoplasmic part;early endosome;endoplasmic reticulum;endosome;Golgi apparatus;interleukin-1 receptor complex;intracellular membrane-bounded organelle;intracellular organelle;intracellular part;late endosome;macromolecular complex;membrane;membrane part;membrane-bounded organelle;organelle;plasma membrane;plasma membrane part;protein complex;receptor complex	Toll-like receptor signaling pathway	TIR_dom;TMP21-related	TIR domain-containing adapter molecule 2
15.0315	15.0341	15.2054	15.279	15.3824	16.5108	16.6399	16.8862	Arid4b	+	1.93887	0.0202865	-1.21732	-3.58946	45.146	0	4	4	3	4	137320	A2CG63-2;A2CG63;F6R6U0	A2CG63-2;A2CG63;F6R6U0	biological regulation;biosynthetic process;cellular biosynthetic process;cellular component organization;cellular component organization at cellular level;cellular component organization or biogenesis;cellular component organization or biogenesis at cellular level;cellular macromolecule biosynthetic process;cellular macromolecule metabolic process;cellular metabolic process;cellular nitrogen comp…	binding;DNA binding;nucleic acid binding;regulatory region DNA binding;regulatory region nucleic acid binding;transcription regulatory region DNA binding	cell part;intracellular membrane-bounded organelle;intracellular organelle;intracellular part;membrane-bounded organelle;nucleus;organelle		ARID_dom;ARID4B;Chromo/shadow_dom;Chromodomain-like;RBB1NT;Tudor;Tudor-knot	AT-rich interactive domain-containing protein 4B
15.2789	15.1076	15.2578	15.2813	15.3491	16.4157	16.6132	17.1274	Ccl3	+	1.64428	0.0155741	-1.14496	-3.04406	59.993	0	3	3	3	52.2	10345	P10855	P10855	astrocyte cell migration;biological regulation;calcium ion homeostasis;calcium ion transport;calcium ion transport into cytosol;calcium-mediated signaling;cation homeostasis;cation transport;cell activation;cell activation involved in immune response;cell chemotaxis;cell communication;cell differentiation;cell migration;cell motility;cell surface receptor linked signaling pathway;cell-cell signal…	binding;calcium-dependent protein kinase activity;calcium-dependent protein kinase C activity;calcium-dependent protein serine/threonine kinase activity;catalytic activity;chemoattractant activity;chemokine activity;chemokine receptor binding;cytokine activity;cytokine receptor binding;enzyme activator activity;enzyme regulator activity;G-protein-coupled receptor binding;kinase activity;lipase ac…	cell part;cytoplasm;cytoplasmic part;cytosol;extracellular region part;extracellular space;intracellular;intracellular part	Chagas disease (American trypanosomiasis);Chemokine signaling pathway;Cytokine-cytokine receptor interaction;Rheumatoid arthritis	Chemokine_CC_CS;Chemokine_IL8-like_dom	C-C motif chemokine 3
14.271	14.1099	13.6096	13.8549	14.1769	15.4295	15.6314	15.4452	Cox18	+	1.79411	0.0166618	-1.20941	-3.31694	1.4323	0.0026749	3	3	3	5.7	36373	G5E8U6;Q8VC74	G5E8U6;Q8VC74	cellular component assembly;cellular component assembly at cellular level;cellular component organization;cellular component organization at cellular level;cellular component organization or biogenesis;cellular component organization or biogenesis at cellular level;cellular localization;cellular macromolecular complex assembly;cellular macromolecular complex subunit organization;cellular macromol…	protein transporter activity;substrate-specific transporter activity;transporter activity	cell part;cytoplasmic part;integral to membrane;integral to mitochondrial inner membrane;integral to mitochondrial membrane;integral to organelle membrane;intracellular membrane-bounded organelle;intracellular organelle;intracellular organelle part;intracellular part;intrinsic to membrane;intrinsic to mitochondrial inner membrane;intrinsic to organelle membrane;membrane part;membrane-bounded orga…		Membrane_insert_OXA1/ALB3/YidC	Mitochondrial inner membrane protein COX18
13.421	13.5078	13.7983	13.4371	13.7556	14.6208	14.8333	15.0413	Gcfc2	+	1.86795	0.0178862	-1.02171	-3.45478	4.5633	0	3	3	3	6.9	45927	Q8BKT3-2;Q8BKT3	Q8BKT3-2;Q8BKT3	biological regulation;cellular component assembly;cellular component assembly at cellular level;cellular component organization;cellular component organization at cellular level;cellular component organization or biogenesis;cellular component organization or biogenesis at cellular level;cellular macromolecular complex assembly;cellular macromolecular complex subunit organization;cellular process;…	binding;core promoter proximal region DNA binding;core promoter proximal region sequence-specific DNA binding;DNA binding;nucleic acid binding;nucleic acid binding transcription factor activity;regulatory region DNA binding;regulatory region nucleic acid binding;RNA polymerase II core promoter proximal region sequence-specific DNA binding;RNA polymerase II core promoter proximal region sequence-s…	cell part;intracellular membrane-bounded organelle;intracellular non-membrane-bounded organelle;intracellular organelle;intracellular organelle part;intracellular part;macromolecular complex;membrane-bounded organelle;non-membrane-bounded organelle;nuclear part;nucleolus;nucleoplasm;nucleus;organelle;organelle part;post-mRNA release spliceosomal complex;ribonucleoprotein complex;spliceosomal comp…		GCFC;GCFC_dom	GC-rich sequence DNA-binding factor 2
17.3526	17.2683	17.5402	17.1374	17.3912	18.6744	18.8016	18.9599	Gm2a	+	1.65444	0.0155148	-1.1322	-3.0623	13.007	0	3	3	3	15	20824	Q60648	Q60648	behavior;biological regulation;carbohydrate catabolic process;carbohydrate metabolic process;catabolic process;cellular catabolic process;cellular lipid catabolic process;cellular lipid metabolic process;cellular metabolic process;cellular process;ceramide metabolic process;cognition;ganglioside catabolic process;ganglioside metabolic process;glycolipid catabolic process;glycolipid metabolic proc…	beta-N-acetylgalactosaminidase activity;beta-N-acetylhexosaminidase activity;catalytic activity;enzyme activator activity;enzyme regulator activity;hexosaminidase activity;hydrolase activity;hydrolase activity, acting on glycosyl bonds;hydrolase activity, hydrolyzing O-glycosyl compounds;lipase activator activity;lipid transporter activity;phospholipase activator activity;substrate-specific trans…	apical cortex;cell cortex part;cell part;cytoplasmic part;extracellular membrane-bounded organelle;extracellular organelle;extracellular region part;extracellular vesicular exosome;hydrogen:potassium-exchanging ATPase complex;internal side of plasma membrane;intracellular membrane-bounded organelle;intracellular organelle;intracellular part;lysosome;lytic vacuole;macromolecular complex;membrane p…	Lysosome	GM2-AP;ML_dom	Ganglioside GM2 activator
14.5041	14.2361	14.4884	14.3402	14.5749	15.6872	15.8515	15.9512	Hdac7	+	1.8712	0.0177954	-1.12402	-3.4609	3.5211	0.00014476	4	3	3	4	92245	E9PX62;E9PXW8;E9PXW1;Q8C2B3-6;Q8C2B3-5;Q8C2B3;Q8C2B3-4;Q8C2B3-2;Q8C2B3-3;E9PZG4;F6RY11;F6VIB5	E9PX62;E9PXW8;E9PXW1;Q8C2B3-6;Q8C2B3-5;Q8C2B3;Q8C2B3-4;Q8C2B3-2;Q8C2B3-3;E9PZG4;F6RY11;F6VIB5	anatomical structure development;B cell activation;B cell differentiation;biological regulation;biosynthetic process;cell activation;cell differentiation;cell junction assembly;cell junction organization;cell-cell junction assembly;cell-cell junction organization;cellular biosynthetic process;cellular component assembly;cellular component assembly at cellular level;cellular component organization…	14-3-3 protein binding;activating transcription factor binding;binding;catalytic activity;cation binding;chromatin binding;deacetylase activity;enzyme binding;histone deacetylase activity;histone deacetylase activity (H3-K14 specific);histone deacetylase activity (H3-K9 specific);hydrolase activity;hydrolase activity, acting on carbon-nitrogen (but not peptide) bonds;hydrolase activity, acting on…	cell part;chromatin remodeling complex;cytoplasm;histone deacetylase complex;intracellular membrane-bounded organelle;intracellular organelle;intracellular organelle part;intracellular part;macromolecular complex;membrane-bounded organelle;nuclear part;nucleoplasm part;nucleus;organelle;organelle part;protein complex		His_deacetylse;His_deacetylse_dom	Histone deacetylase 7
17.0321	16.6746	16.7803	16.8427	16.8919	18.1115	18.3683	18.8217	Lrrfip1	+	1.56339	0.0164891	-1.21593	-2.90018	73.203	0	15	3	3	43.2	48918	G5E8E1	G5E8E1		binding;DNA binding;identical protein binding;nucleic acid binding;protein binding;protein dimerization activity;protein homodimerization activity	cell part;cytoplasm;intracellular part;membrane;plasma membrane		Leu-rich_rep_flightless-int_pr
16.2697	16.2631	16.5452	16.3353	16.4828	17.7333	17.9007	18.0565	Mbnl2	+	1.76044	0.0163256	-1.19	-3.25485	4.846	0	12	3	3	30	35958	Q8C181-3;Q8C181-2;Q8C181;Q8C181-4	Q8C181-3;Q8C181-2;Q8C181;Q8C181-4	biological regulation;cellular macromolecule metabolic process;cellular metabolic process;cellular nitrogen compound metabolic process;cellular process;macromolecule metabolic process;metabolic process;mRNA metabolic process;mRNA processing;nitrogen compound metabolic process;nucleic acid metabolic process;nucleobase-containing compound metabolic process;primary metabolic process;regulation of al…	binding;cation binding;ion binding;metal ion binding	cell part;cytoplasm;intracellular membrane-bounded organelle;intracellular organelle;intracellular part;membrane-bounded organelle;nucleus;organelle		Znf_CCCH	Muscleblind-like protein 2
16.0762	16.0393	16.2617	16.0329	16.1734	17.0809	17.4422	17.98	Mrps36	+	1.495	0.0175893	-1.06659	-2.7802	24.18	0	3	3	3	21	10942	Q9D6T9;G3UWB2;Q9CQX8;J3QPR8	Q9D6T9;G3UWB2;Q9CQX8			cell part;cytoplasmic part;intracellular membrane-bounded organelle;intracellular organelle;intracellular organelle part;intracellular part;macromolecular complex;membrane-bounded organelle;mitochondrial part;mitochondrial small ribosomal subunit;mitochondrion;organellar small ribosomal subunit;organelle;organelle part;ribonucleoprotein complex;small ribosomal subunit		Ribosomal_S36_mt	28S ribosomal protein S36, mitochondrial
15.2115	15.784	15.7051	15.0682	15.7033	17.0439	17.1734	17.3344	Polr2f	+	1.78818	0.0164526	-1.37158	-3.30596	4.5819	0	3	3	3	15	14464	P61219	P61219	biosynthetic process;cellular biosynthetic process;cellular macromolecule biosynthetic process;cellular macromolecule metabolic process;cellular metabolic process;cellular nitrogen compound metabolic process;cellular process;macromolecule biosynthetic process;macromolecule metabolic process;metabolic process;nitrogen compound metabolic process;nucleic acid metabolic process;nucleobase-containing …	binding;catalytic activity;DNA binding;DNA-directed RNA polymerase activity;nucleic acid binding;nucleotidyltransferase activity;RNA polymerase activity;transferase activity;transferase activity, transferring phosphorus-containing groups	cell part;DNA-directed RNA polymerase complex;DNA-directed RNA polymerase I complex;DNA-directed RNA polymerase II, core complex;DNA-directed RNA polymerase III complex;intracellular membrane-bounded organelle;intracellular non-membrane-bounded organelle;intracellular organelle;intracellular organelle part;intracellular part;macromolecular complex;membrane-bounded organelle;non-membrane-bounded o…	Cytosolic DNA-sensing pathway;Huntington's disease;Purine metabolism;Pyrimidine metabolism;RNA polymerase	DNA-dir_RNA_polK_14-18kDa_CS;Pol_omega/K/RPB6;RNAP_RPB6_omega;RPB6;RpoK/Rpb6	DNA-directed RNA polymerases I, II, and III subunit RPABC2
12.6032	12.6234	12.7453	12.1105	13.0097	15.5122	15.62	15.3094	Ppp1r13b	+	1.98519	0.0207449	-2.34224	-3.67867	4.7896	0	3	3	3	2.7	119170	Q62415	Q62415	biological regulation;cellular process;cellular response to stimulus;induction of apoptosis;induction of apoptosis by intracellular signals;induction of programmed cell death;intracellular signal transduction;negative regulation of biological process;negative regulation of cell cycle;negative regulation of cellular process;positive regulation of apoptosis;positive regulation of biological process…		cell part;cytoplasm;intracellular membrane-bounded organelle;intracellular organelle;intracellular organelle part;intracellular part;membrane;membrane-bounded organelle;nuclear part;nucleoplasm;nucleus;organelle;organelle part;plasma membrane		Ankyrin_rpt;Ankyrin_rpt-contain_dom;ASPP_1;SH3_domain;Ubiquitin-rel_dom	Apoptosis-stimulating of p53 protein 1
13.6787	13.7727	14.0112	13.9527	14.0382	15.2781	15.7257	16.069	Rcn1	+	1.7091	0.0161502	-1.42392	-3.16106	3.2855	0.0001432	3	3	3	7.4	38113	Q05186	Q05186	anatomical structure development;camera-type eye development;chordate embryonic development;developmental process;embryo development;embryo development ending in birth or egg hatching;eye development;in utero embryonic development;organ development;sensory organ development	binding;calcium ion binding;cation binding;ion binding;metal ion binding	cell part;cytoplasmic part;endoplasmic reticulum;endoplasmic reticulum lumen;endoplasmic reticulum part;intracellular membrane-bounded organelle;intracellular organelle;intracellular organelle lumen;intracellular organelle part;intracellular part;membrane-bounded organelle;membrane-enclosed lumen;organelle;organelle lumen;organelle part		EF_Hand_1_Ca_BS;EF_hand_dom;EF-hand-dom_pair;Rcn1	Reticulocalbin-1
15.1561	15.5531	15.5441	15.2162	15.6632	16.6063	16.6395	16.7261	Sik2	+	2.06824	0.0229604	-1.04143	-3.84131	1.8668	0.0013583	3	3	3	3.6	103810	H3BJC9;H3BKG1;F8VPT7;Q8CFH6	H3BJC9;H3BKG1;F8VPT7;Q8CFH6	biological regulation;cell surface receptor linked signaling pathway;cellular macromolecule metabolic process;cellular metabolic process;cellular process;cellular protein metabolic process;cellular response to chemical stimulus;cellular response to endogenous stimulus;cellular response to hormone stimulus;cellular response to insulin stimulus;cellular response to organic substance;cellular respon…	adenyl nucleotide binding;adenyl ribonucleotide binding;ATP binding;binding;catalytic activity;cation binding;ion binding;kinase activity;magnesium ion binding;metal ion binding;nucleotide binding;phosphotransferase activity, alcohol group as acceptor;protein kinase activity;protein serine/threonine kinase activity;purine nucleotide binding;purine ribonucleoside triphosphate binding;purine ribonu…	cell part;cytoplasm;intracellular membrane-bounded organelle;intracellular organelle;intracellular part;membrane-bounded organelle;nucleus;organelle		Kinase-like_dom;Prot_kinase_dom;Protein_kinase_ATP_BS;Ser/Thr_dual-sp_kinase;Ser/Thr_kinase_AS;Ser/Thr_kinase_SIK1/2;UBA/transl_elong_EF1B_N_euk	Serine/threonine-protein kinase SIK2
13.8709	14.1039	14.1401	13.8826	14.3768	15.3793	15.4875	15.7471	Sp2	+	2.16917	0.0263522	-1.2483	-4.04377	5.4364	0	4	3	3	5.4	64349	Q8BNQ4;Q8C5J0;Q9D2H6-2;Q9D2H6	Q8BNQ4;Q8C5J0;Q9D2H6-2;Q9D2H6	anatomical structure development;biological regulation;biosynthetic process;cardiovascular system development;cell proliferation;cellular biosynthetic process;cellular macromolecule biosynthetic process;cellular macromolecule metabolic process;cellular metabolic process;cellular nitrogen compound metabolic process;cellular process;chordate embryonic development;developmental process;embryo develo…	binding;cation binding;DNA binding;enzyme binding;histone deacetylase binding;ion binding;metal ion binding;nucleic acid binding;nucleic acid binding transcription factor activity;protein binding;sequence-specific DNA binding RNA polymerase II transcription factor activity;sequence-specific DNA binding transcription factor activity	cell part;intracellular membrane-bounded organelle;intracellular organelle;intracellular organelle part;intracellular part;membrane-bounded organelle;nuclear part;nucleoplasm;nucleus;organelle;organelle part		Sp1_fam;SP2_TF;Znf_C2H2;Znf_C2H2/integrase_DNA-bd;Znf_C2H2-like	Transcription factor Sp2
13.0415	13.8194	13.4598	12.8062	13.6079	14.8015	14.9325	15.1375	Taf12	+	1.7608	0.0163234	-1.33813	-3.25552	8.4648	0	3	3	3	11.7	23525	E9QNT5;Q8VE65	E9QNT5;Q8VE65	biological regulation;biosynthetic process;cellular biosynthetic process;cellular component organization;cellular component organization at cellular level;cellular component organization or biogenesis;cellular component organization or biogenesis at cellular level;cellular macromolecule metabolic process;cellular metabolic process;cellular nitrogen compound metabolic process;cellular process;cell…	acetyltransferase activity;binding;catalytic activity;DNA binding;histone acetyltransferase activity;lysine N-acetyltransferase activity;N-acetyltransferase activity;N-acyltransferase activity;nucleic acid binding;nucleic acid binding transcription factor activity;protein binding;protein binding transcription factor activity;sequence-specific DNA binding transcription factor activity;transcriptio…	cell part;histone acetyltransferase complex;intracellular membrane-bounded organelle;intracellular organelle;intracellular organelle part;intracellular part;macromolecular complex;membrane-bounded organelle;nuclear part;nucleoplasm part;nucleus;organelle;organelle part;PCAF complex;protein complex;SAGA-type complex;STAGA complex;transcription factor complex;transcription factor TFIID complex;tran…	Basal transcription factors	Histone-fold;TFIID_sub	Transcription initiation factor TFIID subunit 12
13.6299	13.286	13.525	13.4795	13.8159	14.8231	14.8302	15.3645	Tbl1x	+	1.99999	0.0211694	-1.2283	-3.7074	30.315	0	4	3	3	13.3	56802	Q9QXE7	Q9QXE7	biological regulation;biosynthetic process;canonical Wnt receptor signaling pathway;catabolic process;cell differentiation;cell surface receptor linked signaling pathway;cellular biosynthetic process;cellular catabolic process;cellular component organization;cellular component organization at cellular level;cellular component organization or biogenesis;cellular component organization or biogenesi…	beta-catenin binding;binding;chromatin binding;DNA binding;histone binding;nucleic acid binding;protein binding;protein binding transcription factor activity;protein C-terminus binding;protein domain specific binding;regulatory region DNA binding;regulatory region nucleic acid binding;transcription cofactor activity;transcription corepressor activity;transcription factor binding;transcription fac…	cell part;chromatin remodeling complex;cytoskeletal part;histone deacetylase complex;intracellular membrane-bounded organelle;intracellular organelle;intracellular organelle part;intracellular part;macromolecular complex;membrane-bounded organelle;microtubule;nuclear part;nucleoplasm;nucleoplasm part;nucleus;organelle;organelle part;protein complex;spindle microtubule;transcription factor complex…	Wnt signaling pathway	G-protein_beta_WD-40_rep;LisH;WD40/YVTN_repeat-like_dom;WD40_repeat;WD40_repeat_CS;WD40_repeat_dom	F-box-like/WD repeat-containing protein TBL1X
15.618	15.5358	15.6749	15.8257	15.9148	16.7744	16.872	17.1578	Tubgcp4	+	1.99689	0.0208091	-1.01614	-3.70137	11.156	0	3	3	3	10.6	71309	Q8BKL6;Q8BYN2;Q9D4F8	Q8BKL6;Q8BYN2;Q9D4F8	cellular component organization;cellular component organization at cellular level;cellular component organization or biogenesis;cellular component organization or biogenesis at cellular level;cellular process;cytoskeleton organization;microtubule cytoskeleton organization;microtubule-based process;organelle organization		cell part;centrosome;cytoplasmic part;cytoskeletal part;endosome;intracellular membrane-bounded organelle;intracellular non-membrane-bounded organelle;intracellular organelle;intracellular organelle part;intracellular part;macromolecular complex;membrane;membrane-bounded organelle;microtubule;microtubule organizing center;non-membrane-bounded organelle;organelle;organelle part;protein complex;rec…		TUBGCP	Gamma-tubulin complex component 4
16.0993	15.8738	16.3057	16.2567	16.4885	17.2524	17.3034	17.7274	Usf1	+	2.06934	0.023011	-1.05906	-3.84349	4.9613	0	5	3	3	12.3	33570	Q61069;E9Q722	Q61069;E9Q722	alcohol metabolic process;biological regulation;biosynthetic process;carbohydrate metabolic process;carbon catabolite activation of transcription;carbon catabolite activation of transcription from RNA polymerase II promoter;carbon catabolite regulation of transcription;carbon catabolite regulation of transcription from RNA polymerase II promoter;cell communication;cellular biosynthetic process;ce…	bHLH transcription factor binding;binding;DNA binding;double-stranded DNA binding;enzyme binding;histone deacetylase binding;identical protein binding;kinase binding;nucleic acid binding;nucleic acid binding transcription factor activity;protein binding;protein dimerization activity;protein heterodimerization activity;protein homodimerization activity;protein kinase binding;sequence-specific dist…	cell part;intracellular membrane-bounded organelle;intracellular organelle;intracellular organelle part;intracellular part;macromolecular complex;membrane-bounded organelle;nuclear part;nucleoplasm;nucleoplasm part;nucleus;organelle;organelle part;protein complex;transcription factor complex		bHLH_dom	Upstream stimulatory factor 1
14.9409	14.9232	15.0775	15.0451	15.1653	16.1422	16.2833	16.5845	Vcpkmt	+	1.83058	0.0170046	-1.04714	-3.38474	14.786	0	3	3	3	11.4	25535	Q8C436;Q8C436-2	Q8C436	cellular macromolecule metabolic process;cellular metabolic process;cellular process;cellular protein metabolic process;macromolecule metabolic process;macromolecule methylation;macromolecule modification;metabolic process;methylation;one-carbon metabolic process;peptidyl-amino acid modification;peptidyl-lysine methylation;peptidyl-lysine modification;peptidyl-lysine trimethylation;primary metabo…	catalytic activity;lysine N-methyltransferase activity;methyltransferase activity;N-methyltransferase activity;protein methyltransferase activity;protein-lysine N-methyltransferase activity;S-adenosylmethionine-dependent methyltransferase activity;transferase activity;transferase activity, transferring one-carbon groups	cell part;cytoplasm;intracellular part		Nicotinamide_N-MeTfrase-like;SAM-dependent_MTases	Protein-lysine methyltransferase METTL21D
14.1874	14.5265	14.715	14.2942	14.9646	16.3067	16.3866	16.5309	Vma21	+	2.25722	0.029283	-1.61638	-4.22498	6.9217	0	3	3	3	30	13358	F2Z446;E9PUE9;F2Z447;Q78T54	F2Z446	cellular component assembly;cellular component assembly at cellular level;cellular component organization;cellular component organization at cellular level;cellular component organization or biogenesis;cellular component organization or biogenesis at cellular level;cellular macromolecular complex assembly;cellular macromolecular complex subunit organization;cellular process;cellular protein compl…		cell part;COPII vesicle coat;cytoplasmic part;cytoplasmic vesicle part;endoplasmic reticulum membrane;endoplasmic reticulum part;endoplasmic reticulum-Golgi intermediate compartment membrane;integral to membrane;intracellular organelle part;intracellular part;intrinsic to membrane;macromolecular complex;membrane;membrane coat;membrane part;organelle membrane;organelle part;protein complex;vesicle…		Vma21	Vacuolar ATPase assembly integral membrane protein Vma21
12.6571	13.3761	13.276	12.6296	12.9099	14.5767	14.7821	15.3764	Cdc42se2	+	1.3486	0.0211889	-1.42657	-2.5278	16.48	0	2	2	2	25	9223.4	Q8BGH7	Q8BGH7	biological regulation;cellular component organization;cellular component organization or biogenesis;cellular membrane organization;cellular process;cellular response to stimulus;endocytosis;establishment of localization;membrane invagination;membrane organization;phagocytosis;regulation of anatomical structure morphogenesis;regulation of biological process;regulation of biological quality;regulat…	structural molecule activity	cell part;cell projection;cytoplasm;cytoskeleton;extracellular membrane-bounded organelle;extracellular organelle;extracellular region part;extracellular vesicular exosome;intracellular non-membrane-bounded organelle;intracellular organelle;intracellular part;membrane;membrane part;membrane-bounded organelle;membrane-bounded vesicle;non-membrane-bounded organelle;organelle;phagocytic cup;plasma m…		CRIB_dom	CDC42 small effector protein 2
13.3357	13.5051	13.7487	13.358	13.9037	16.2301	16.3744	16.1981	Cmip	+	1.97081	0.0204339	-2.18972	-3.65087	3.9347	0	2	2	2	3.9	76641	Q9D486-2;Q9D486	Q9D486-2;Q9D486			cell part;cytoplasm;intracellular membrane-bounded organelle;intracellular organelle;intracellular part;membrane-bounded organelle;nucleus;organelle		PH_domain	C-Maf-inducing protein
13.8221	13.8256	14.0516	13.759	14.3363	16.8056	16.8943	17.049	Cntln	+	1.99717	0.0209446	-2.40674	-3.70192	2.6734	0.00055991	2	2	2	1.6	160660	A2AM05-4;A2AM05;A2AM05-3	A2AM05-4;A2AM05;A2AM05-3	cellular component organization;cellular component organization at cellular level;cellular component organization or biogenesis;cellular component organization or biogenesis at cellular level;cellular localization;cellular macromolecule localization;cellular process;cellular protein localization;centriole-centriole cohesion;centrosome organization;localization;macromolecule localization;microtubu…	binding;binding, bridging;enzyme binding;kinase binding;protein binding;protein binding, bridging;protein domain specific binding;protein kinase binding	cell part;centriole;cytoplasm;cytoplasmic part;cytoskeletal part;extracellular membrane-bounded organelle;extracellular organelle;extracellular region part;extracellular vesicular exosome;intracellular non-membrane-bounded organelle;intracellular organelle;intracellular organelle part;intracellular part;membrane-bounded organelle;membrane-bounded vesicle;microtubule organizing center part;non-mem…			Centlein
12.3802	12.2228	12.3595	11.3443	12.6687	14.671	14.775	14.8042	Edem3	+	2.01383	0.0218774	-2.15304	-3.73438	5.0502	0	2	2	2	2	104200	Q2HXL6	Q2HXL6	catabolic process;cellular catabolic process;cellular macromolecule catabolic process;cellular macromolecule metabolic process;cellular metabolic process;cellular process;glycoprotein catabolic process;glycoprotein metabolic process;macromolecule catabolic process;macromolecule metabolic process;metabolic process;modification-dependent macromolecule catabolic process;modification-dependent protei…	alpha-mannosidase activity;binding;calcium ion binding;catalytic activity;cation binding;glycoprotein endo-alpha-1,2-mannosidase activity;hydrolase activity;hydrolase activity, acting on glycosyl bonds;hydrolase activity, hydrolyzing O-glycosyl compounds;ion binding;mannosidase activity;mannosyl-oligosaccharide 1,2-alpha-mannosidase activity;mannosyl-oligosaccharide mannosidase activity;metal ion…	cell part;cytoplasmic part;endoplasmic reticulum lumen;endoplasmic reticulum part;intracellular organelle lumen;intracellular organelle part;intracellular part;membrane;membrane-enclosed lumen;organelle lumen;organelle part	Protein processing in endoplasmic reticulum	Glyco_hydro_47;Protease-assoc_domain	ER degradation-enhancing alpha-mannosidase-like protein 3
11.87	12.1046	12.4497	11.7859	12.5048	16.8332	17.4943	17.6472	Eef1e1	+	1.79311	0.0166096	-4.06735	-3.31509	4.5103	0	2	2	2	9.2	19859	Q9D1M4	Q9D1M4	biological regulation;biosynthetic process;cellular biosynthetic process;cellular macromolecule biosynthetic process;cellular macromolecule metabolic process;cellular metabolic process;cellular nitrogen compound metabolic process;cellular process;cellular protein metabolic process;cellular response to stimulus;cellular response to stress;developmental process;DNA metabolic process;DNA repair;embr…		aminoacyl-tRNA synthetase multienzyme complex;cell part;cytoplasm;extracellular membrane-bounded organelle;extracellular organelle;extracellular region part;extracellular vesicular exosome;intracellular membrane-bounded organelle;intracellular organelle;intracellular part;macromolecular complex;membrane-bounded organelle;membrane-bounded vesicle;nucleus;organelle;protein complex;vesicle		Glutathione-S-Trfase_C-like;GST_C;Thioredoxin-like_fold	Eukaryotic translation elongation factor 1 epsilon-1
13.4459	13.3818	13.4384	12.9192	13.2305	16.7646	16.8935	17.4712	Elovl5	+	1.54571	0.016823	-2.79361	-2.86902	1.8425	0.0013567	2	2	2	23.9	8353.8	D3Z0Z6;D3Z136;Q8BHI7	D3Z0Z6;D3Z136;Q8BHI7	biosynthetic process;carboxylic acid biosynthetic process;carboxylic acid metabolic process;cellular biosynthetic process;cellular ketone metabolic process;cellular lipid metabolic process;cellular metabolic process;cellular process;fatty acid biosynthetic process;fatty acid elongation;fatty acid elongation, monounsaturated fatty acid;fatty acid elongation, polyunsaturated fatty acid;fatty acid e…	catalytic activity;fatty acid elongase activity;fatty acid synthase activity;transferase activity;transferase activity, transferring acyl groups;transferase activity, transferring acyl groups other than amino-acyl groups	cell body;cell part;cell projection;cytoplasmic part;dendrite;endoplasmic reticulum;endoplasmic reticulum membrane;endoplasmic reticulum part;integral to membrane;intracellular membrane-bounded organelle;intracellular organelle;intracellular organelle part;intracellular part;intrinsic to membrane;membrane;membrane part;membrane-bounded organelle;neuron projection;neuronal cell body;organelle;orga…	Biosynthesis of unsaturated fatty acids	ELO_fam	Elongation of very long chain fatty acids protein;Elongation of very long chain fatty acids protein 5
15.091	15.1414	15.7472	14.9445	15.5752	17.0611	17.2599	17.7274	Fam3c	+	1.8205	0.016822	-1.67488	-3.36593	2.6327	0.00055889	2	2	2	13.2	24752	Q91VU0;E9Q8C5;E9Q6F0;G3X9I1;G5E911	Q91VU0;E9Q8C5;E9Q6F0;G3X9I1;G5E911	developmental process;multicellular organismal development;multicellular organismal process		cell part;cytoplasmic membrane-bounded vesicle;cytoplasmic part;cytoplasmic vesicle;extracellular membrane-bounded organelle;extracellular organelle;extracellular region part;extracellular vesicular exosome;Golgi apparatus;intracellular membrane-bounded organelle;intracellular organelle;intracellular part;membrane-bounded organelle;membrane-bounded vesicle;organelle;vesicle		FAM3	Protein FAM3C
15.44	15.3312	15.2421	15.0144	15.5002	17.2603	17.494	17.91	Gcsh	+	1.7919	0.0166211	-1.78421	-3.31285	51.798	0	2	2	2	13.5	18637	Q91WK5	Q91WK5	amine catabolic process;amine metabolic process;carboxylic acid catabolic process;carboxylic acid metabolic process;catabolic process;cellular amine metabolic process;cellular amino acid catabolic process;cellular amino acid metabolic process;cellular catabolic process;cellular ketone metabolic process;cellular metabolic process;cellular nitrogen compound metabolic process;cellular process;glycin…	aminomethyltransferase activity;catalytic activity;methyltransferase activity;transferase activity;transferase activity, transferring one-carbon groups	cell part;cytoplasmic part;glycine cleavage complex;intracellular membrane-bounded organelle;intracellular organelle;intracellular part;macromolecular complex;membrane-bounded organelle;mitochondrion;organelle;protein complex		2-oxoA_DH_lipoyl-BS;GCV_H;GCV_H_sub;Single_hybrid_motif	Glycine cleavage system H protein, mitochondrial
13.6022	13.8926	14.162	13.6762	14.4145	15.2885	15.1841	15.1663	Klhl36	+	2.59742	0.0478235	-1.18009	-4.96999	2.5569	0.00055703	2	2	2	3.6	69949	Q8R124	Q8R124	cellular macromolecule metabolic process;cellular metabolic process;cellular process;cellular protein metabolic process;macromolecule metabolic process;macromolecule modification;metabolic process;primary metabolic process;protein metabolic process;protein modification by small protein conjugation;protein modification by small protein conjugation or removal;protein modification process;protein ub…				BACK;BTB/POZ_fold;BTB/POZ-like;BTB_POZ;BTB-kelch_protein;Gal_Oxidase_b-propeller;Kelch_1;KLHL36	Kelch-like protein 36
17.1071	16.9635	17.3316	17.1972	17.544	18.3155	18.4583	18.3547	Myh6	+	2.40795	0.0389524	-1.01828	-4.54588	2.9036	0.00042391	5	3	2	2	223560	Q02566	Q02566	actin cytoskeleton organization;actin filament-based movement;actin filament-based process;actin-mediated cell contraction;actin-myosin filament sliding;actomyosin structure organization;adult heart development;anatomical structure development;anatomical structure formation involved in morphogenesis;anatomical structure morphogenesis;atrial cardiac muscle tissue morphogenesis;biological regulatio…	actin-dependent ATPase activity;adenyl nucleotide binding;adenyl ribonucleotide binding;ATP binding;ATPase activity;ATPase activity, coupled;binding;catalytic activity;enzyme binding;hydrolase activity;hydrolase activity, acting on acid anhydrides;hydrolase activity, acting on acid anhydrides, in phosphorus-containing anhydrides;kinase binding;microfilament motor activity;motor activity;nucleosid…	actin filament bundle;actomyosin;adherens junction;anchoring junction;cell junction;cell part;cell-substrate adherens junction;cell-substrate junction;contractile fiber;contractile fiber part;cytoplasm;cytoplasmic part;cytoskeletal part;focal adhesion;intracellular non-membrane-bounded organelle;intracellular organelle;intracellular organelle part;intracellular part;macromolecular complex;myofibr…	Tight junction;Viral myocarditis	IQ_motif_EF-hand-BS;Myosin_head_motor_dom;Myosin_N;Myosin_tail;Myosin-like_IQ_dom;P-loop_NTPase	Myosin-6
14.4148	14.3417	14.6711	14.2418	14.6709	15.4657	15.6757	16.1226	Padi2	+	1.81867	0.0169085	-1.06637	-3.36253	19.988	0	2	2	2	4	76249	Q08642	Q08642	amine biosynthetic process;amine metabolic process;anatomical structure development;biological regulation;biosynthetic process;carboxylic acid biosynthetic process;carboxylic acid metabolic process;cellular amine metabolic process;cellular amino acid biosynthetic process;cellular amino acid metabolic process;cellular biosynthetic process;cellular component organization;cellular component organiza…	binding;calcium ion binding;catalytic activity;cation binding;estrogen receptor binding;hormone receptor binding;hydrolase activity;hydrolase activity, acting on carbon-nitrogen (but not peptide) bonds;hydrolase activity, acting on carbon-nitrogen (but not peptide) bonds, in linear amidines;ion binding;metal ion binding;nuclear hormone receptor binding;protein binding;protein-arginine deiminase a…	cell part;chromatin;chromosomal part;cytoplasm;extracellular membrane-bounded organelle;extracellular organelle;extracellular region part;extracellular vesicular exosome;intracellular organelle part;intracellular part;membrane-bounded organelle;membrane-bounded vesicle;organelle;organelle part;transcriptionally active chromatin;vesicle		Cupredoxin;PAD;PAD_C;PAD_N;Prot_Arg_deaminase_cen_dom	Protein-arginine deiminase type-2
15.1417	15.7232	15.8472	15.2524	15.9911	18.0337	18.1948	18.503	Pik3ap1	+	1.97888	0.0204655	-2.18954	-3.66646	4.8584	0	37	2	2	53.6	70808	Q9EQ32-2	Q9EQ32-2	activation of immune response;activation of innate immune response;biological regulation;cellular process;cellular response to stimulus;immune response-activating signal transduction;immune response-regulating signaling pathway;immune system process;innate immune response-activating signal transduction;negative regulation of biological process;negative regulation of cell communication;negative re…	binding;identical protein binding;protein binding	cell part;cytoplasm;cytoplasmic part;cytosol;intracellular part;membrane;plasma membrane	B cell receptor signaling pathway	DBB_domain	Phosphoinositide 3-kinase adapter protein 1
15.4002	14.8285	14.8671	13.9141	15.0995	17.909	17.9576	17.8831	Polr3d	+	1.72981	0.016379	-2.45981	-3.19877	2.9208	0.00042421	2	2	2	7.3	44356	Q91WD1	Q91WD1	biological regulation;biosynthetic process;cellular biosynthetic process;cellular macromolecule biosynthetic process;cellular macromolecule metabolic process;cellular metabolic process;cellular nitrogen compound metabolic process;cellular process;defense response;defense response to virus;immune effector process;immune response;immune system process;innate immune response;macromolecule biosynthet…	binding;catalytic activity;chromatin binding;DNA binding;DNA-directed RNA polymerase activity;nucleic acid binding;nucleotidyltransferase activity;RNA polymerase activity;transferase activity;transferase activity, transferring phosphorus-containing groups	cell part;chromatin;chromosomal part;cytoplasm;DNA-directed RNA polymerase complex;DNA-directed RNA polymerase III complex;intracellular membrane-bounded organelle;intracellular organelle;intracellular organelle part;intracellular part;macromolecular complex;membrane-bounded organelle;nuclear chromatin;nuclear chromosome part;nuclear DNA-directed RNA polymerase complex;nuclear part;nucleoplasm;nu…	Cytosolic DNA-sensing pathway;Purine metabolism;Pyrimidine metabolism;RNA polymerase	RPC4	DNA-directed RNA polymerase III subunit RPC4
15.7586	15.4887	15.9937	15.8232	15.8922	17.0946	17.274	17.9586	Ppif	+	1.5702	0.0163772	-1.28882	-2.91221	53.084	0	3	2	2	25.2	21737	Q99KR7	Q99KR7	apoptotic mitochondrial changes;biological regulation;cell death;cellular component organization;cellular component organization at cellular level;cellular component organization or biogenesis;cellular component organization or biogenesis at cellular level;cellular macromolecule metabolic process;cellular membrane organization;cellular metabolic process;cellular process;cellular protein metabolic…	binding;catalytic activity;cis-trans isomerase activity;cyclosporin A binding;drug binding;isomerase activity;peptide binding;peptidyl-prolyl cis-trans isomerase activity	cell part;cytoplasmic part;intracellular membrane-bounded organelle;intracellular organelle;intracellular organelle lumen;intracellular organelle part;intracellular part;macromolecular complex;membrane;membrane part;membrane-bounded organelle;membrane-enclosed lumen;mitochondrial inner membrane;mitochondrial matrix;mitochondrial membrane;mitochondrial part;mitochondrial permeability transition po…	Toxoplasmosis	Cyclophilin-like_dom;Cyclophilin-type_PPIase;Cyclophilin-type_PPIase_CS;Cyclophilin-type_PPIase_dom	Peptidyl-prolyl cis-trans isomerase F, mitochondrial
13.8966	13.578	14.1835	13.9029	14.0765	15.3463	15.4205	15.694	Prkd3;Prkd1	+	1.7657	0.0163537	-1.24409	-3.26452	3.1193	0.00028474	2	2	2	8.1	33698	D3YU02;D3Z6I0;Q5FWX6;Q8K1Y2;Q62101	D3YU02;D3Z6I0;Q5FWX6;Q8K1Y2;Q62101	anatomical structure formation involved in morphogenesis;angiogenesis;apoptosis;biological regulation;cell death;cell surface receptor linked signaling pathway;cellular component organization;cellular component organization at cellular level;cellular component organization or biogenesis;cellular component organization or biogenesis at cellular level;cellular macromolecule metabolic process;cellul…	adenyl nucleotide binding;adenyl ribonucleotide binding;ATP binding;binding;catalytic activity;cation binding;identical protein binding;ion binding;kinase activity;metal ion binding;nucleotide binding;phosphotransferase activity, alcohol group as acceptor;protein binding;protein kinase activity;protein kinase C activity;protein serine/threonine kinase activity;purine nucleotide binding;purine rib…	cell cortex;cell junction;cell part;cell-cell junction;cytoplasm;cytoplasmic part;cytosol;Golgi apparatus;Golgi apparatus part;intracellular membrane-bounded organelle;intracellular organelle;intracellular organelle part;intracellular part;membrane;membrane-bounded organelle;nuclear part;nucleoplasm;nucleus;organelle;organelle part;plasma membrane;trans-Golgi network		DAG/PE-bd;Kinase-like_dom;PE/DAG-bd;PH_domain;PH_like_dom;Prot_kinase_dom;Protein_kinase_ATP_BS;Protein_Kinase_C_mu-related;Ser/Thr_dual-sp_kinase;Ser/Thr_kinase_AS	Protein kinase C;Serine/threonine-protein kinase;Serine/threonine-protein kinase D3;Serine/threonine-protein kinase D1
15.714	16.5896	16.35	15.275	16.7002	18.2718	18.7246	19.4087	Serp2;Serp1	+	1.91229	0.0190363	-2.29419	-3.53872	4.879	0	2	2	2	24.5	5998	Q6TAW2-2;Q6TAW2;Q9Z1W5	Q6TAW2-2;Q6TAW2;Q9Z1W5	aging;alcohol metabolic process;anatomical structure development;anatomical structure morphogenesis;biological regulation;carbohydrate metabolic process;cellular carbohydrate metabolic process;cellular macromolecule metabolic process;cellular metabolic process;cellular process;cellular protein metabolic process;cellular response to chemical stimulus;cellular response to organic substance;cellular…		cell part;cytoplasmic microtubule;cytoplasmic part;cytoskeletal part;endoplasmic reticulum membrane;endoplasmic reticulum part;integral to membrane;intracellular organelle part;intracellular part;intrinsic to membrane;macromolecular complex;membrane;membrane part;microtubule;organelle membrane;organelle part;protein complex		ER_stress-assoc	Stress-associated endoplasmic reticulum protein 2;Stress-associated endoplasmic reticulum protein 1
16.026	15.7101	16.0605	16.1237	16.3078	18.1619	18.4964	19.1251	Snrpf	+	1.80385	0.016738	-2.04271	-3.33499	96.723	0	2	2	2	24.4	9725.1	P62307	P62307	cellular component assembly;cellular component assembly at cellular level;cellular component organization;cellular component organization at cellular level;cellular component organization or biogenesis;cellular component organization or biogenesis at cellular level;cellular macromolecular complex assembly;cellular macromolecular complex subunit organization;cellular macromolecule metabolic proces…	binding;nucleic acid binding;RNA binding	catalytic step 2 spliceosome;cell part;cytoplasmic part;cytosol;intracellular organelle part;intracellular part;macromolecular complex;methylosome;methyltransferase complex;nuclear part;organelle part;pICln-Sm protein complex;protein complex;ribonucleoprotein complex;small nuclear ribonucleoprotein complex;small nucleolar ribonucleoprotein complex;SMN-Sm protein complex;spliceosomal complex;U1 sn…	Spliceosome	LSM_dom;Lsm6/sSmF;Ribonucl_LSM;Ribonucl_LSM_euk/arc	Small nuclear ribonucleoprotein F
13.2267	13.3941	13.5943	13.1317	13.4299	14.7373	15.0005	15.2326	Tipin	+	1.64213	0.015599	-1.2634	-3.04021	8.5751	0	2	2	2	4.3	31497	Q91WA1	Q91WA1	biological regulation;cell cycle checkpoint;cell cycle phase;cell cycle process;cell division;cellular component organization;cellular component organization at cellular level;cellular component organization or biogenesis;cellular component organization or biogenesis at cellular level;cellular macromolecule metabolic process;cellular metabolic process;cellular nitrogen compound metabolic process;…		cell part;chromatin;chromosomal part;cytoplasm;cytoplasmic part;Golgi apparatus;intracellular membrane-bounded organelle;intracellular organelle;intracellular organelle part;intracellular part;membrane-bounded organelle;nuclear chromatin;nuclear chromosome part;nuclear part;nucleoplasm;nucleus;organelle;organelle part		Swi3	TIMELESS-interacting protein
16.1986	16.389	16.4037	16.3382	16.5273	17.5315	17.5811	17.72	Wac	+	1.95853	0.020317	-1.00758	-3.62721	1.3706	0.0026656	2	2	2	4.1	26166	F7A7S5;F6Z247;E9PZH6;E9Q5D5;Q924H7-2;Q924H7	F7A7S5;F6Z247;E9PZH6;E9Q5D5;Q924H7-2;Q924H7	biological regulation;biosynthetic process;cellular biosynthetic process;cellular component organization;cellular component organization at cellular level;cellular component organization or biogenesis;cellular component organization or biogenesis at cellular level;cellular macromolecule biosynthetic process;cellular macromolecule metabolic process;cellular metabolic process;cellular nitrogen comp…	basal RNA polymerase II transcription machinery binding;basal transcription machinery binding;binding;chromatin binding;enzyme binding;protein binding;RNA polymerase binding;RNA polymerase core enzyme binding;RNA polymerase II core binding	cell part;intracellular organelle part;intracellular part;macromolecular complex;nuclear body;nuclear part;nuclear speck;nucleoplasm;nucleoplasm part;organelle part;ribonucleoprotein complex;spliceosomal complex		WW_dom	WW domain-containing adapter protein with coiled-coil
12.6427	12.7904	12.9865	12.6533	12.9658	14.4227	14.448	14.8238	Ccdc101	+	1.80788	0.0167768	-1.39682	-3.34248	71.794	0	1	1	1	12.3	33298	Q9DA08	Q9DA08	biological regulation;biosynthetic process;cellular biosynthetic process;cellular component organization;cellular component organization at cellular level;cellular component organization or biogenesis;cellular component organization or biogenesis at cellular level;cellular macromolecule biosynthetic process;cellular macromolecule metabolic process;cellular metabolic process;cellular nitrogen comp…	binding;histone binding;methylated histone residue binding;protein binding	Ada2/Gcn5/Ada3 transcription activator complex;cell part;histone acetyltransferase complex;intracellular organelle part;intracellular part;macromolecular complex;nuclear part;nucleoplasm part;organelle part;protein complex;SAGA-type complex		SGF29_tudor-like_dom	SAGA-associated factor 29 homolog
13.1673	13.865	13.5147	12.946	13.9126	16.2805	16.4598	16.8726	Cox7b	+	1.94205	0.020463	-2.50815	-3.59555	0.99742	0.0072103	1	1	1	11.2	9011.3	P56393	P56393	anatomical structure development;central nervous system development;developmental process;system development	catalytic activity;cation transmembrane transporter activity;cytochrome-c oxidase activity;heme-copper terminal oxidase activity;hydrogen ion transmembrane transporter activity;inorganic cation transmembrane transporter activity;ion transmembrane transporter activity;monovalent inorganic cation transmembrane transporter activity;oxidoreductase activity;oxidoreductase activity, acting on a heme gr…	cell part;cytoplasmic part;integral to membrane;intracellular membrane-bounded organelle;intracellular organelle;intracellular organelle part;intracellular part;intrinsic to membrane;membrane part;membrane-bounded organelle;mitochondrial membrane part;mitochondrial part;mitochondrial respiratory chain;mitochondrion;organelle;organelle part;respiratory chain	Alzheimer's disease;Cardiac muscle contraction;Huntington's disease;Oxidative phosphorylation;Parkinson's disease	Cyt_c_oxidase_suVIIB;Cyt_c_oxidase_suVIIB_dom	Cytochrome c oxidase subunit 7B, mitochondrial
11.4752	11.4574	12.0694	11.7074	12.8597	16.1875	16.6051	16.7142	Ftl2	+	2.25235	0.028347	-3.91427	-4.21485	1.3297	0.0033271	13	1	1	48.1	20842	P49945	P49945	biological regulation;cation homeostasis;cation transport;cellular cation homeostasis;cellular chemical homeostasis;cellular homeostasis;cellular ion homeostasis;cellular iron ion homeostasis;cellular metal ion homeostasis;cellular process;chemical homeostasis;establishment of localization;homeostatic process;ion homeostasis;ion transport;iron ion homeostasis;iron ion transport;metal ion homeosta…	binding;cation binding;ferric iron binding;ion binding;iron ion binding;metal ion binding;transition metal ion binding	cell part;ferritin complex;intracellular ferritin complex;intracellular part;macromolecular complex;protein complex		Ferritin;Ferritin_CS;Ferritin_DPS_dom;Ferritin-like_diiron;Ferritin-like_SF;Ferritin-rel	Ferritin light chain 2
14.6317	14.8438	14.7993	14.4587	14.924	16.9022	16.9734	16.3156	Hmgn3	+	1.78639	0.0164035	-1.59541	-3.30267	7.1847	0	4	4	1	46.8	8454.5	Q9DCB1-2	Q9DCB1-2	biological regulation;cellular component organization;cellular component organization at cellular level;cellular component organization or biogenesis;cellular component organization or biogenesis at cellular level;cellular process;chromatin modification;chromatin organization;chromosome organization;organelle organization;positive regulation of biological process;positive regulation of biosynthet…	binding;chromatin binding;DNA binding;nucleic acid binding	cell part;chromatin;chromosomal part;intracellular membrane-bounded organelle;intracellular organelle;intracellular organelle part;intracellular part;membrane-bounded organelle;nucleus;organelle;organelle part		HMGN_fam	High mobility group nucleosome-binding domain-containing protein 3
12.3567	12.1684	12.3918	12.7294	12.7574	15.4651	15.817	16.2916	Lck	+	1.80163	0.0166416	-2.67117	-3.33088	0.9275	0.007838	2	1	1	2.7	59002	E9Q696;P06240	E9Q696;P06240	activation of caspase activity;activation of immune response;aging;antigen receptor-mediated signaling pathway;B cell receptor signaling pathway;biological regulation;calcium ion homeostasis;calcium ion transport;calcium ion transport into cytosol;cation homeostasis;cation transport;cell activation;cell differentiation;cell surface receptor linked signaling pathway;cellular calcium ion homeostasi…	adenyl nucleotide binding;adenyl ribonucleotide binding;antigen binding;ATP binding;ATPase binding;binding;catalytic activity;CD4 receptor binding;CD8 receptor binding;enzyme binding;glycoprotein binding;hydrolase activity;hydrolase activity, acting on ester bonds;identical protein binding;kinase activity;kinase binding;non-membrane spanning protein tyrosine kinase activity;nucleotide binding;pho…	cell junction;cell part;cell-cell junction;cytoplasmic membrane-bounded vesicle;cytoplasmic part;cytoplasmic vesicle;cytoskeletal part;cytosol;endocytic vesicle;extracellular membrane-bounded organelle;extracellular organelle;extracellular region part;extracellular vesicular exosome;extrinsic to internal side of plasma membrane;extrinsic to membrane;extrinsic to plasma membrane;immunological syna…	Natural killer cell mediated cytotoxicity;Osteoclast differentiation;Primary immunodeficiency;T cell receptor signaling pathway	Kinase-like_dom;Prot_kinase_dom;Protein_kinase_ATP_BS;Ser-Thr/Tyr_kinase_cat_dom;SH2;SH3_domain;Tyr_kinase_AS;Tyr_kinase_cat_dom	Non-specific protein-tyrosine kinase;Proto-oncogene tyrosine-protein kinase LCK
13.5585	13.5655	14.0067	13.2847	13.9061	14.7982	14.8406	15.3059	Mettl14	+	1.82651	0.0169882	-1.10888	-3.37714	1.1226	0.0060614	1	1	1	2	40709	E9QPC5;G3UYS3;Q3UIK4-2;Q3UIK4	E9QPC5;G3UYS3;Q3UIK4-2;Q3UIK4	biological regulation;cellular macromolecule metabolic process;cellular metabolic process;cellular nitrogen compound metabolic process;cellular process;developmental process;macromolecule metabolic process;macromolecule methylation;macromolecule modification;metabolic process;methylation;mRNA destabilization;mRNA metabolic process;mRNA methylation;mRNA modification;mRNA processing;negative regula…	binding;catalytic activity;methyltransferase activity;mRNA (2'-O-methyladenosine-N6-)-methyltransferase activity;mRNA methyltransferase activity;nucleic acid binding;RNA binding;RNA methyltransferase activity;S-adenosylmethionine-dependent methyltransferase activity;transferase activity;transferase activity, transferring one-carbon groups	cell part;intracellular membrane-bounded organelle;intracellular organelle;intracellular organelle part;intracellular part;membrane-bounded organelle;nuclear part;nucleoplasm;nucleus;organelle;organelle part		MT-A70-like;SAM-dependent_MTases	N6-adenosine-methyltransferase subunit METTL14
11.3923	11.4615	11.9118	11.4105	12.057	13.4846	13.5119	14.1125	Polr2g	+	2.07473	0.0236138	-1.74748	-3.85416	2.0862	0.00068474	1	1	1	15.1	19294	P62488	P62488	apoptosis;biological regulation;biosynthetic process;catabolic process;cell death;cellular biosynthetic process;cellular catabolic process;cellular macromolecule biosynthetic process;cellular macromolecule catabolic process;cellular macromolecule metabolic process;cellular metabolic process;cellular nitrogen compound metabolic process;cellular process;death;macromolecule biosynthetic process;macr…	binding;catalytic activity;DNA binding;DNA-directed RNA polymerase activity;nucleic acid binding;nucleotidyltransferase activity;protein binding;RNA binding;RNA polymerase activity;single-stranded DNA binding;single-stranded RNA binding;structure-specific DNA binding;transferase activity;transferase activity, transferring phosphorus-containing groups;translation initiation factor binding	cell part;cytoplasmic mRNA processing body;cytoplasmic part;DNA-directed RNA polymerase complex;DNA-directed RNA polymerase II, core complex;intracellular membrane-bounded organelle;intracellular non-membrane-bounded organelle;intracellular organelle;intracellular organelle part;intracellular part;macromolecular complex;membrane-bounded organelle;non-membrane-bounded organelle;nuclear DNA-directe…	Huntington's disease;Purine metabolism;Pyrimidine metabolism;RNA polymerase	NA-bd_OB-fold;Rbsml_prot_S1_RNA-bd_dom;RNA_pol_Rpb7_N;S1_dom	DNA-directed RNA polymerase II subunit RPB7
12.7729	13.4455	13.2906	12.9526	13.1776	14.9947	15.4179	15.7468	Pomt2	+	1.56102	0.0165437	-1.71883	-2.896	3.6084	0	1	1	1	2.2	67852	Q8BGQ4-2;Q8BGQ4-3;Q8BGQ4	Q8BGQ4-2;Q8BGQ4-3;Q8BGQ4		catalytic activity;dolichyl-phosphate-mannose-protein mannosyltransferase activity;mannosyltransferase activity;transferase activity;transferase activity, transferring glycosyl groups;transferase activity, transferring hexosyl groups	cell part;cytoplasmic part;endoplasmic reticulum membrane;endoplasmic reticulum part;integral to membrane;intracellular organelle part;intracellular part;intrinsic to membrane;membrane;membrane part;organelle membrane;organelle part	Other types of O-glycan biosynthesis	GlyclTrfase_39_like;Glyco_trans_39;MIR_motif	Protein O-mannosyl-transferase 2
13.3198	13.6648	13.9616	13.6128	14.0375	15.7505	15.9972	16.4414	Pyurf	+	1.91012	0.0188311	-1.91692	-3.53458	2.9698	0.00042499	1	1	1	12.5	12506	Q9D1C3	Q9D1C3	biological regulation;biosynthetic process;cellular biosynthetic process;cellular lipid metabolic process;cellular macromolecule metabolic process;cellular metabolic process;cellular process;cellular protein metabolic process;glycerolipid biosynthetic process;glycerolipid metabolic process;glycerophospholipid biosynthetic process;glycerophospholipid metabolic process;GPI anchor biosynthetic proce…		cell part;cytoplasmic part;endoplasmic reticulum membrane;endoplasmic reticulum part;glycosylphosphatidylinositol-N-acetylglucosaminyltransferase (GPI-GnT) complex;intracellular membrane-bounded organelle;intracellular organelle;intracellular organelle part;intracellular part;macromolecular complex;membrane;membrane part;membrane-bounded organelle;mitochondrion;organelle;organelle membrane;organe…		UPF0434/Trm112	Protein preY, mitochondrial
11.576	11.9241	11.8234	11.7228	12.0798	12.9043	12.9981	13.1007	Rab3ip	+	2.20374	0.0257079	-1.00914	-4.1144	4.3528	0	1	1	1	6.3	47133	Q68EF0	Q68EF0	anatomical structure formation involved in morphogenesis;biological regulation;cell projection assembly;cell projection organization;cellular component assembly;cellular component assembly at cellular level;cellular component assembly involved in morphogenesis;cellular component organization;cellular component organization at cellular level;cellular component organization or biogenesis;cellular c…	enzyme regulator activity;GTPase regulator activity;guanyl-nucleotide exchange factor activity;nucleoside-triphosphatase regulator activity;Rab guanyl-nucleotide exchange factor activity;Ras guanyl-nucleotide exchange factor activity;small GTPase regulator activity	cell part;cell projection;centrosome;cytoplasm;cytoplasmic part;cytoskeletal part;cytosol;intracellular membrane-bounded organelle;intracellular non-membrane-bounded organelle;intracellular organelle;intracellular organelle part;intracellular part;lamellipodium;membrane-bounded organelle;microtubule organizing center;non-membrane-bounded organelle;nucleus;organelle;organelle part		Sec2p	Rab-3A-interacting protein
15.4159	16.3064	16.2531	15.4394	16.1407	17.4149	17.6183	17.7888	Rbp4	+	1.67223	0.015718	-1.38698	-3.09431	1.9564	0.00081811	1	1	1	3.7	28405	H7BWY6;Q00724	H7BWY6;Q00724	alcohol biosynthetic process;alcohol metabolic process;anatomical structure development;anatomical structure formation involved in morphogenesis;anatomical structure homeostasis;anatomical structure morphogenesis;apocarotenoid metabolic process;biological regulation;biosynthetic process;carbohydrate biosynthetic process;carbohydrate homeostasis;carbohydrate metabolic process;cardiac muscle tissue…	binding;isoprenoid binding;lipid binding;retinal binding;retinoid binding;retinol binding;retinol transporter activity;transmembrane transporter activity;transporter activity;vitamin binding;vitamin transporter activity	extracellular membrane-bounded organelle;extracellular organelle;extracellular region part;extracellular space;extracellular vesicular exosome;macromolecular complex;membrane-bounded organelle;membrane-bounded vesicle;organelle;protein complex;vesicle		Calycin;Calycin-like;Lipocalin;Lipocalin_ApoD;Lipocalin_CS;Lipocln_cytosolic_FA-bd_dom;Retinol-bd/Purpurin	Retinol-binding protein 4
12.3915	13.108	13.01	12.6755	13.0514	14.171	14.607	14.6462	Sesn2	+	1.76117	0.0163591	-1.32264	-3.25619	5.8233	0	1	1	1	3.8	54376	P58043	P58043	autophagy;biological regulation;carbohydrate homeostasis;carbohydrate transport;carboxylic acid catabolic process;carboxylic acid metabolic process;catabolic process;cellular catabolic process;cellular component organization;cellular component organization at cellular level;cellular component organization or biogenesis;cellular component organization or biogenesis at cellular level;cellular keton…		cell part;cytoplasm;intracellular membrane-bounded organelle;intracellular organelle;intracellular part;membrane-bounded organelle;nucleus;organelle	p53 signaling pathway	AhpD-like;Sestrin	Sestrin-2
14.6645	15.185	15.0298	14.3955	14.9996	17.2146	17.252	17.5546	Slc48a1	+	1.69817	0.0161089	-1.9365	-3.14121	2.9741	0.00042511	1	1	1	16.7	6499.4	D6RG96;Q9D8M3	D6RG96;Q9D8M3		cofactor transporter activity;heme transporter activity;transporter activity	cell part;cytoplasmic part;endosomal part;endosome membrane;integral to membrane;intracellular organelle part;intracellular part;intrinsic to membrane;lysosomal membrane;membrane;membrane part;organelle membrane;organelle part;vacuolar membrane;vacuolar part		HRG	Heme transporter HRG1
14.0795	13.8906	14.2284	14.1399	13.9452	15.2541	15.3987	15.8367	Tmem120b	+	1.31899	0.0220474	-1.02407	-2.4774	29.714	0	2	1	1	9	35800	Q3TA38-2;Q3TA38;E0CYA8;E0CX33	Q3TA38-2;Q3TA38;E0CYA8;E0CX33			cell part;integral to membrane;intrinsic to membrane;membrane part		TMPIT	Transmembrane protein 120B
12.9239	12.6764	12.4651	12.8015	12.9248	14.1421	14.3095	14.3024	Trim12a	+	1.86939	0.0178439	-1.20298	-3.4575	12.184	0	2	1	1	10.9	31119	D3YVI1;Q99PQ1	D3YVI1;Q99PQ1		binding;cation binding;ion binding;metal ion binding;transition metal ion binding;zinc ion binding	cell part;cytoplasm;intracellular part		Znf_B-box;Znf_RING;Znf_RING/FYVE/PHD;Znf_RING_CS	Tripartite motif-containing protein 12A
16.3304	16.8066	16.5772	16.2391	16.6179	17.7753	17.8147	18.0989	Tubb2b	+	1.67242	0.0157449	-1.0884	-3.09467	10.322	0	34	1	1	69.2	49953	Q9CWF2	Q9CWF2	cell migration;cell motility;cellular component assembly;cellular component assembly at cellular level;cellular component movement;cellular component organization;cellular component organization at cellular level;cellular component organization or biogenesis;cellular component organization or biogenesis at cellular level;cellular macromolecular complex assembly;cellular macromolecular complex sub…	binding;catalytic activity;GTP binding;GTPase activity;guanyl nucleotide binding;guanyl ribonucleotide binding;hydrolase activity;hydrolase activity, acting on acid anhydrides;hydrolase activity, acting on acid anhydrides, in phosphorus-containing anhydrides;nucleoside-triphosphatase activity;nucleotide binding;purine nucleotide binding;purine ribonucleoside triphosphate binding;purine ribonucleo…	cell part;cytoplasm;cytoskeletal part;intracellular membrane-bounded organelle;intracellular organelle;intracellular organelle part;intracellular part;macromolecular complex;membrane-bounded organelle;microtubule;nucleus;organelle;organelle part;protein complex	Gap junction;Pathogenic Escherichia coli infection;Phagosome	Beta_tubulin;Beta-tubulin_BS;Tub_FtsZ_C;Tubulin;Tubulin/FtsZ_2-layer-sand-dom;Tubulin_C;Tubulin_CS;Tubulin_FtsZ_GTPase	Tubulin beta-2B chain
10.5536	10.5556	11.2779	10.7279	11.2167	12.8924	13.1608	13.6035	Whsc1l1	+	1.90935	0.0187414	-1.93962	-3.53311	0.83349	0.0089599	6	1	1	15.4	73379	Q6P2L6-2	Q6P2L6-2	biological regulation;biosynthetic process;cellular biosynthetic process;cellular component organization;cellular component organization at cellular level;cellular component organization or biogenesis;cellular component organization or biogenesis at cellular level;cellular macromolecule biosynthetic process;cellular macromolecule metabolic process;cellular metabolic process;cellular nitrogen comp…	binding;catalytic activity;cation binding;histone methyltransferase activity;histone methyltransferase activity (H3-K27 specific);histone methyltransferase activity (H3-K4 specific);histone-lysine N-methyltransferase activity;ion binding;lysine N-methyltransferase activity;metal ion binding;methyltransferase activity;N-methyltransferase activity;protein methyltransferase activity;protein-lysine N…	cell part;chromosome;intracellular membrane-bounded organelle;intracellular non-membrane-bounded organelle;intracellular organelle;intracellular part;membrane-bounded organelle;non-membrane-bounded organelle;nucleus;organelle	Lysine degradation	AWS_dom;Post-SET_dom;PWWP_dom;SET_dom;Zinc_finger_PHD-type_CS;Znf_FYVE_PHD;Znf_PHD;Znf_PHD-finger;Znf_RING/FYVE/PHD	Histone-lysine N-methyltransferase NSD3
25.4472	25.3107	25.3903	25.2581	25.3938	25.6817	25.6324	25.5932	Myh9		1.59281	0.0160038	-0.2237	-2.95225	323.31	0	272	272	259	79	226370	Q8VDD5;Q5SV64;Q3UH59;Q61879;E9QPE7;O08638-2;O08638;F2Z494;D3Z5V8;Q8BXF2;REV__D6RCJ3;REV__Q8BX05-3;REV__D3YYU4;REV__E9PV98;REV__Q8BX05-2;REV__Q8BX05;REV__B2RW38;E9Q264	Q8VDD5	actin cytoskeleton organization;actin cytoskeleton reorganization;actin filament-based movement;actin filament-based process;actomyosin structure organization;adult heart development;anatomical structure development;anatomical structure formation involved in morphogenesis;anatomical structure morphogenesis;angiogenesis;axon guidance;axonogenesis;behavior;biological adhesion;biological regulation;…	actin binding;actin filament binding;actin-dependent ATPase activity;adenyl nucleotide binding;adenyl ribonucleotide binding;ADP binding;ATP binding;ATPase activity;ATPase activity, coupled;binding;catalytic activity;cytoskeletal protein binding;hydrolase activity;hydrolase activity, acting on acid anhydrides;hydrolase activity, acting on acid anhydrides, in phosphorus-containing anhydrides;ident…	actin cytoskeleton;actin filament bundle;actomyosin;actomyosin contractile ring;adherens junction;anchoring junction;axon;brush border;cell body;cell cortex;cell cortex part;cell division site part;cell junction;cell leading edge;cell part;cell projection;cell projection part;cell-cell adherens junction;cell-cell junction;cleavage furrow;contractile fiber;contractile fiber part;contractile ring;c…	Tight junction;Viral myocarditis	IQ_motif_EF-hand-BS;Myosin_head_motor_dom;Myosin_N;Myosin_S1_N;Myosin_tail;Myosin-like_IQ_dom;P-loop_NTPase	Myosin-9
24.2715	24.0493	24.1709	24.1277	24.1549	23.9697	23.8848	23.8039	Dync1h1		1.20234	0.0279828	0.201526	2.2805	323.31	0	254	254	254	46.9	532040	Q9JHU4;F6ZX84	Q9JHU4	cellular component assembly;cellular component assembly at cellular level;cellular component movement;cellular component organization;cellular component organization at cellular level;cellular component organization or biogenesis;cellular component organization or biogenesis at cellular level;cellular macromolecular complex assembly;cellular macromolecular complex subunit organization;cellular pr…	adenyl nucleotide binding;adenyl ribonucleotide binding;ATP binding;ATPase activity;binding;catalytic activity;dynein binding;dynein light intermediate chain binding;hydrolase activity;hydrolase activity, acting on acid anhydrides;hydrolase activity, acting on acid anhydrides, in phosphorus-containing anhydrides;microtubule motor activity;motor activity;nucleoside-triphosphatase activity;nucleoti…	cell part;cell projection;centrosome;cytoplasm;cytoplasmic dynein complex;cytoplasmic part;cytoskeletal part;dynein complex;extracellular membrane-bounded organelle;extracellular organelle;extracellular region part;extracellular vesicular exosome;filopodium;intracellular non-membrane-bounded organelle;intracellular organelle;intracellular organelle part;intracellular part;macromolecular complex;m…	Phagosome;Vasopressin-regulated water reabsorption	AAA+_ATPase;ATPase_dyneun-rel_AAA;DHC_fam;Dynein_HC_stalk;Dynein_heavy_chain_D4_dom;Dynein_heavy_dom;Dynein_heavy_dom-1;Dynein_heavy_dom-2;P-loop_NTPase	Cytoplasmic dynein 1 heavy chain 1
25.1263	24.7857	24.7637	24.6476	24.4872	24.0429	24.0513	24.2708	Ahnak		2.23962	0.0271931	0.617759	4.18841	323.31	0	225	225	218	71	604250	E9Q616;REV__P56375	E9Q616	biological regulation;cellular component assembly;cellular component organization;cellular component organization or biogenesis;macromolecular complex assembly;macromolecular complex subunit organization;protein complex assembly;protein complex subunit organization;protein oligomerization;regulation of biological process;regulation of cellular metabolic process;regulation of cellular process;regu…		actin cytoskeleton;adherens junction;anchoring junction;cell junction;cell part;cell-cell contact zone;cell-cell junction;cell-substrate adherens junction;cell-substrate junction;contractile fiber part;costamere;cytoplasm;cytoplasmic part;cytoskeleton;cytosol;extracellular membrane-bounded organelle;extracellular organelle;extracellular region part;extracellular vesicular exosome;focal adhesion;i…		A-crystallin/Hsp20_dom;PDZ
22.9935	23.2129	23.1022	22.9437	22.983	23.0594	23.0035	22.9864	Rnf213		0.384504	0.325503	0.0549855	0.880292	323.31	0	195	195	195	36.8	584780	F7A6H4;E9Q555;Q3U0U2	F7A6H4;E9Q555	cellular macromolecule metabolic process;cellular metabolic process;cellular process;cellular protein metabolic process;macromolecule metabolic process;macromolecule modification;metabolic process;primary metabolic process;protein autoubiquitination;protein metabolic process;protein modification by small protein conjugation;protein modification by small protein conjugation or removal;protein modi…	acid-amino acid ligase activity;adenyl nucleotide binding;adenyl ribonucleotide binding;ATP binding;ATPase activity;binding;catalytic activity;cation binding;hydrolase activity;hydrolase activity, acting on acid anhydrides;hydrolase activity, acting on acid anhydrides, in phosphorus-containing anhydrides;ion binding;ligase activity;ligase activity, forming carbon-nitrogen bonds;metal ion binding;…	cell part;cytoplasm;intracellular non-membrane-bounded organelle;intracellular organelle;intracellular organelle part;intracellular part;membrane;non-membrane-bounded organelle;nuclear part;nucleolus;organelle;organelle part		AAA+_ATPase;P-loop_NTPase;Znf_RING;Znf_RING/FYVE/PHD;Znf_RING_CS	E3 ubiquitin-protein ligase RNF213
24.2411	24.3359	24.2308	24.1144	24.1589	24.3495	24.3153	24.447	Tln1		0.537759	0.179984	-0.0871305	-1.16059	323.31	0	212	212	180	72.7	269820	P26039;A2AIM2;F6S1V7;F6SX70	P26039	actin cytoskeleton organization;actin filament-based process;biological adhesion;biological regulation;cell adhesion;cell junction assembly;cell junction organization;cell-cell adhesion;cell-substrate junction assembly;cellular component assembly;cellular component assembly at cellular level;cellular component organization;cellular component organization at cellular level;cellular component organ…	binding;cytoskeletal protein binding;integrin binding;LIM domain binding;protein binding;protein complex binding;protein domain specific binding;receptor binding;structural constituent of cytoskeleton;structural molecule activity;vinculin binding	adherens junction;anchoring junction;cell junction;cell part;cell projection;cell projection membrane;cell projection part;cell surface;cell-substrate adherens junction;cell-substrate junction;cytoplasm;cytoplasmic part;cytoskeletal part;extracellular membrane-bounded organelle;extracellular organelle;extracellular region part;extracellular vesicular exosome;focal adhesion;intracellular organelle…	Focal adhesion	Band_41_domain;FERM/acyl-CoA-bd_prot_3-hlx;FERM_central;FERM_CS;FERM_domain;FERM_N;ILWEQ_dom;Insln_rcpt_S1;PH_like_dom;Talin_cent;Talin-1;Ubiquitin-rel_dom;Vinculin/catenin;Vinculin-bd_dom	Talin-1
24.3574	24.4443	24.3307	24.2042	24.2671	24.5314	24.522	24.5675	Flna		0.80649	0.0750184	-0.13781	-1.62103	323.31	0	173	173	163	65.7	280500	B7FAU9;Q8BTM8;B7FAV1;F6XC15;J3JS91;Q8BTM8-2;F6Z2C0;F7AVL7	B7FAU9;Q8BTM8;B7FAV1	actin crosslink formation;actin cytoskeleton organization;actin cytoskeleton reorganization;actin filament organization;actin filament-based process;anatomical structure formation involved in morphogenesis;anatomical structure morphogenesis;biological adhesion;biological regulation;biosynthetic process;cAMP-mediated signaling;cell adhesion;cell cycle process;cell morphogenesis;cell morphogenesis …	actin binding;actin filament binding;binding;cytoskeletal protein binding;enzyme binding;Fc-gamma receptor I complex binding;glycoprotein binding;GTPase binding;identical protein binding;immunoglobulin receptor binding;kinase binding;molecular transducer activity;protein binding;protein dimerization activity;protein homodimerization activity;protein kinase binding;protein kinase C binding;Rac GTP…	actin cytoskeleton;actin filament;actin filament bundle;adherens junction;anchoring junction;brush border;cell body;cell cortex;cell cortex part;cell junction;cell part;cell projection;cell projection part;cell-substrate adherens junction;cell-substrate junction;chromosomal part;cortical cytoskeleton;cytoplasm;cytoplasmic part;cytoskeletal part;cytoskeleton;cytosol;dendritic shaft;extracellular m…	Focal adhesion;MAPK signaling pathway	Actinin_actin-bd_CS;CH-domain;Filamin/ABP280_repeat-like;Filamin/ABP280_rpt;FLN_A/C;Ig_E-set;Ig-like_fold	Filamin-A
23.167	23.1585	23.2154	23.1667	23.1963	23.5278	23.5262	23.5078	Eif3a		1.72696	0.0163799	-0.2626	-3.19356	323.31	0	163	163	161	65	161930	P23116	P23116	biological regulation;cellular component assembly;cellular component assembly at cellular level;cellular component organization;cellular component organization at cellular level;cellular component organization or biogenesis;cellular component organization or biogenesis at cellular level;cellular macromolecular complex assembly;cellular macromolecular complex subunit organization;cellular process;…	binding;nucleic acid binding;RNA binding;translation factor activity, nucleic acid binding;translation initiation factor activity	cell part;cytoplasm;cytoplasmic part;cytoskeletal part;eukaryotic 43S preinitiation complex;eukaryotic 48S preinitiation complex;eukaryotic translation initiation factor 3 complex;eukaryotic translation initiation factor 3 complex, eIF3m;intracellular membrane-bounded organelle;intracellular non-membrane-bounded organelle;intracellular organelle;intracellular organelle part;intracellular part;mac…	RNA transport	EIF3A;PCI_dom	Eukaryotic translation initiation factor 3 subunit A
22.5713	22.6055	22.564	22.6692	22.4566	22.665	22.7032	22.7946	Lrp1		0.28954	0.471399	-0.0523396	-0.694403	323.31	0	161	161	157	43	504740	Q91ZX7;Q3U5J2;D3Z5M3;F6UAC8;Q9D7Y1;H3BJH0;H3BL52;Q3TX51;O88572;Q91VN0	Q91ZX7	activation of protein kinase activity;activation of protein kinase C activity by G-protein coupled receptor protein signaling pathway;adipose tissue development;aging;alcohol catabolic process;alcohol metabolic process;ameboidal cell migration;anatomical structure development;anatomical structure formation involved in morphogenesis;anatomical structure morphogenesis;anatomical structure regressio…	apolipoprotein binding;binding;calcium ion binding;cargo receptor activity;cation binding;coreceptor activity;coreceptor activity involved in Wnt receptor signaling pathway;enzyme inhibitor activity;enzyme regulator activity;frizzled binding;G-protein-coupled receptor binding;identical protein binding;ion binding;kinase inhibitor activity;kinase regulator activity;lipoprotein particle binding;lip…	adherens junction;anchoring junction;caveola;cell body;cell junction;cell part;cell projection;cell surface;cell-substrate adherens junction;cell-substrate junction;clathrin-coated vesicle;coated pit;coated vesicle;cytoplasm;cytoplasmic membrane-bounded vesicle;cytoplasmic part;cytoplasmic vesicle;dendrite;early endosome;endoplasmic reticulum;endosome;focal adhesion;Golgi apparatus;integral to me…	Alzheimer's disease;Malaria;Wnt signaling pathway	6-blade_b-propeller_TolB-like;Cys_repeat_1;EGF_Ca-bd_CS;EGF-like_Ca-bd_dom;EGF-like_CS;EGF-type_Asp/Asn_hydroxyl_site;EG-like_dom;Growth_fac_rcpt_N_dom;LDLR_class-A_CS;LDLR_classB_rpt;LDrepeatLR_classA_rpt;Leu-rich_rpt;Leu-rich_rpt_4;Leu-rich_rpt_typical-subtyp;Low_density_Lipo_rcpt-rel_p5/6	Prolow-density lipoprotein receptor-related protein 1;Low-density lipoprotein receptor-related protein 1 85 kDa subunit;Low-density lipoprotein receptor-related protein 1 515 kDa subunit;Low-density lipoprotein receptor-related protein 1 intracellular domain
23.3964	23.4591	23.3602	23.2224	23.3325	23.4452	23.4449	23.5796	Rrbp1		0.605587	0.143345	-0.0910206	-1.27947	323.31	0	155	155	155	77.7	158390	A2AVJ7;Q99PL5;Q99PL5-3;Q99PL5-2;Q99PL5-4;Q99PL5-7;Q99PL5-6;Q99PL5-8;Q99PL5-5;Q99PL5-9;Q99PL5-10;Q99PL5-11;Q99PL5-12	A2AVJ7;Q99PL5	biological regulation;cell differentiation;cellular developmental process;cellular process;cellular response to stimulus;developmental process;establishment of localization;establishment of protein localization;osteoblast differentiation;protein transport;regulation of biological process;regulation of cellular process;response to stimulus;signal transduction;transport		cell part;cytoplasmic part;endoplasmic reticulum part;integral to endoplasmic reticulum membrane;integral to membrane;integral to organelle membrane;intracellular organelle part;intracellular part;intrinsic to endoplasmic reticulum membrane;intrinsic to membrane;intrinsic to organelle membrane;membrane part;organelle part	Protein processing in endoplasmic reticulum	Rib_rcpt_KP	Ribosome-binding protein 1
23.9454	23.9797	23.8545	23.8382	23.8376	23.7734	23.7076	23.8103	Cltc		1.47721	0.0179628	0.122227	2.74921	323.31	0	132	132	132	65.6	191980	Q5SXR6;Q68FD5;F6Z1R4	Q5SXR6;Q68FD5	cation transport;cell cycle phase;cell cycle process;cell differentiation;cellular component assembly;cellular component assembly at cellular level;cellular component organization;cellular component organization at cellular level;cellular component organization or biogenesis;cellular component organization or biogenesis at cellular level;cellular developmental process;cellular macromolecule metab…	binding;clathrin binding;clathrin light chain binding;double-stranded RNA binding;enzyme binding;kinase binding;nucleic acid binding;protein binding;protein kinase binding;RNA binding;structural molecule activity	adherens junction;anchoring junction;cell junction;cell part;cell-substrate adherens junction;cell-substrate junction;chromosomal part;clathrin coat;clathrin coat of coated pit;clathrin coat of trans-Golgi network vesicle;clathrin complex;clathrin vesicle coat;clathrin-coated vesicle;coated vesicle;cytoplasm;cytoplasmic membrane-bounded vesicle;cytoplasmic part;cytoplasmic vesicle;cytoplasmic ves…	Bacterial invasion of epithelial cells;Endocrine and other factor-regulated calcium reabsorption;Endocytosis;Huntington's disease;Lysosome	ARM-type_fold;Clathrin_H-chain/VPS_repeat;Clathrin_H-chain_link/propller;Clathrin_H-chain_linker_core;Clathrin_H-chain_propeller_N;Clathrin_H-chain_propeller_rpt;Clathrin_heavy_chain;TPR-like_helical_dom	Clathrin heavy chain;Clathrin heavy chain 1
24.5089	24.3702	24.3856	24.3654	24.3874	24.3289	24.3254	24.3599	Iqgap1		0.759632	0.0866437	0.0571256	1.54236	323.31	0	126	126	122	66	188740	Q9JKF1;REV__Q64697;F8VQ29	Q9JKF1	activation of MAPK activity;anatomical structure development;biological regulation;cell cycle process;cell development;cell surface receptor linked signaling pathway;cellular component organization;cellular component organization or biogenesis;cellular developmental process;cellular macromolecule metabolic process;cellular metabolic process;cellular process;cellular protein metabolic process;cell…	binding;calmodulin binding;cytoskeletal protein binding;enzyme activator activity;enzyme binding;enzyme regulator activity;GTPase binding;kinase activator activity;kinase binding;kinase regulator activity;lipid binding;myosin binding;myosin light chain binding;myosin VI binding;myosin VI light chain binding;phosphatase binding;phosphatidylinositol binding;phosphatidylinositol-3,4,5-trisphosphate …	adherens junction;anchoring junction;axon;cell junction;cell leading edge;cell part;cell projection;cell projection part;cell-cell junction;cell-substrate adherens junction;cell-substrate junction;cytoplasm;cytoskeletal part;extracellular membrane-bounded organelle;extracellular organelle;extracellular region part;extracellular vesicular exosome;extrinsic to internal side of plasma membrane;extri…	Regulation of actin cytoskeleton	CH-domain;IQ_motif_EF-hand-BS;Myosin-like_IQ_dom;P-loop_NTPase;RasGAP_C;RasGAP_CS;RasGAP_dom;Rho_GTPase_activation_prot;WW_dom	Ras GTPase-activating-like protein IQGAP1
22.6147	22.7169	22.5402	22.5389	22.5125	22.2566	22.1934	22.1105	Eea1		1.8762	0.0178556	0.334448	3.47034	323.31	0	121	121	121	74.1	160910	Q8BL66	Q8BL66	cellular component organization;cellular component organization at cellular level;cellular component organization or biogenesis;cellular component organization or biogenesis at cellular level;cellular membrane fusion;cellular membrane organization;cellular process;endocytosis;establishment of localization;membrane fusion;membrane invagination;membrane organization;organelle fusion;organelle organ…	1-phosphatidylinositol binding;binding;cation binding;GTP-dependent protein binding;identical protein binding;ion binding;lipid binding;metal ion binding;phosphatidylinositol binding;phospholipid binding;protein binding;protein dimerization activity;protein homodimerization activity	axon part;axonal spine;cell part;cell projection;cell projection part;cytoplasmic part;cytoplasmic vesicle;cytosol;early endosome;early endosome membrane;endosomal part;endosome;endosome membrane;extracellular membrane-bounded organelle;extracellular organelle;extracellular region part;extracellular vesicular exosome;extrinsic to membrane;extrinsic to plasma membrane;intracellular membrane-bounde…	Endocytosis;ko05152;Phagosome	Znf_C2H2;Znf_C2H2-like;Znf_FYVE;Znf_FYVE_PHD;Znf_FYVE-rel;Znf_RING/FYVE/PHD	Early endosome antigen 1
23.7943	23.6559	23.6397	23.6695	23.7828	24.0757	24.0649	24.3446	Lmna		1.69857	0.016109	-0.377145	-3.14195	323.31	0	117	117	115	89.6	74237	P48678;P48678-2;P48678-3;D3YUF7	P48678;P48678-2;P48678-3	anatomical structure development;biological regulation;cardiac cell development;cardiac muscle cell development;cell development;cellular component organization;cellular component organization at cellular level;cellular component organization or biogenesis;cellular component organization or biogenesis at cellular level;cellular developmental process;cellular localization;cellular macromolecule lo…	structural molecule activity	cell part;cytoplasm;cytoplasmic part;cytoskeletal part;envelope;intermediate filament;intracellular membrane-bounded organelle;intracellular organelle;intracellular organelle part;intracellular part;lamin filament;macromolecular complex;membrane;membrane-bounded organelle;nuclear envelope;nuclear membrane;nuclear part;nucleoplasm;nucleus;organelle;organelle envelope;organelle membrane;organelle p…	Arrhythmogenic right ventricular cardiomyopathy (ARVC);Dilated cardiomyopathy;Hypertrophic cardiomyopathy (HCM)	IF;Intermediate_filament_CS;Lamin_tail_dom	Prelamin-A/C;Lamin-A/C
21.8886	21.8156	21.8497	21.9329	21.9154	21.7522	21.6708	21.4984	Golgb1		0.913108	0.055666	0.162494	1.79883	323.31	0	109	109	109	36.8	365290	E9QAH1;E9PVZ8;E9Q028;Q9CTU9	E9QAH1;E9PVZ8			cell part;cis-Golgi network;cytoplasmic part;endoplasmic reticulum-Golgi intermediate compartment;Golgi apparatus;Golgi apparatus part;intracellular membrane-bounded organelle;intracellular organelle;intracellular organelle part;intracellular part;membrane;membrane-bounded organelle;organelle;organelle part		GOLGB1
22.1913	22.1046	22.1556	22.2053	22.2272	22.3297	22.2951	22.2704	Tpr		2.01621	0.0221097	-0.1164	-3.73902	323.31	0	100	100	100	36.9	266920	Q7M739;F6ZDS4;F6RX08;F6R5D8	Q7M739;F6ZDS4	biological regulation;cell cycle checkpoint;cell cycle phase;cell cycle process;cell division;cellular component organization;cellular component organization at cellular level;cellular component organization or biogenesis;cellular component organization or biogenesis at cellular level;cellular macromolecular complex subunit organization;cellular process;cellular response to chemical stimulus;cell…	binding;chromatin binding;cytoskeletal protein binding;dynein complex binding;enzyme binding;heat shock protein binding;identical protein binding;kinase binding;mitogen-activated protein kinase binding;mRNA binding;nucleic acid binding;nucleocytoplasmic transporter activity;protein binding;protein complex binding;protein dimerization activity;protein homodimerization activity;protein kinase bindi…	cell part;chromosomal part;cytoplasm;cytoplasmic dynein complex;cytoplasmic part;cytoskeletal part;dynein complex;envelope;extrinsic to membrane;inclusion body;intracellular membrane-bounded organelle;intracellular non-membrane-bounded organelle;intracellular organelle;intracellular organelle part;intracellular part;kinetochore;macromolecular complex;membrane;membrane part;membrane-bounded organe…	MAPK signaling pathway - yeast;Pathways in cancer;RNA transport;Thyroid cancer	Ser-tRNA-synth_1_N;TPR_MLP1_2	Nucleoprotein TPR
22.8811	22.8594	22.8184	22.8301	22.8496	22.7864	22.7217	22.6592	Kif5b		1.11983	0.0333397	0.0930543	2.14251	323.31	0	99	99	99	72.5	109550	Q61768;E9QAK5;P28738;P33175;A2ARD4	Q61768	axon guidance;biological regulation;cellular chemical homeostasis;cellular component disassembly;cellular component disassembly at cellular level;cellular component movement;cellular component organization;cellular component organization at cellular level;cellular component organization or biogenesis;cellular component organization or biogenesis at cellular level;cellular homeostasis;cellular ion…	adenyl nucleotide binding;adenyl ribonucleotide binding;ATP binding;ATPase activity;binding;catalytic activity;cytoskeletal protein binding;hydrolase activity;hydrolase activity, acting on acid anhydrides;hydrolase activity, acting on acid anhydrides, in phosphorus-containing anhydrides;microtubule binding;microtubule motor activity;motor activity;nucleoside-triphosphatase activity;nucleotide bin…	cell part;cell projection;cell projection part;ciliary rootlet;cilium part;cytoplasm;cytoplasmic membrane-bounded vesicle;cytoplasmic part;cytoplasmic vesicle;cytoskeletal part;cytosol;endocytic vesicle;intracellular membrane-bounded organelle;intracellular organelle;intracellular organelle part;intracellular part;kinesin complex;macromolecular complex;membrane;membrane-bounded organelle;membrane…		Kinesin_motor_CS;Kinesin_motor_dom;Kinesin-like_fam;P-loop_NTPase	Kinesin-1 heavy chain
24.7744	24.8089	24.8147	24.6561	24.8312	24.8166	24.746	24.7505	Msn		0.20866	0.625528	-0.0225592	-0.524859	323.31	0	119	119	99	95.8	67766	P26041;F7DBY2	P26041	actin cytoskeleton organization;actin filament-based process;anatomical structure development;anatomical structure formation involved in morphogenesis;anatomical structure morphogenesis;biological adhesion;biological regulation;brain development;cell adhesion;cell development;cell junction organization;cell migration;cell motility;cell proliferation;cell-cell adhesion;cell-cell junction organizat…	binding;cell adhesion molecule binding;double-stranded RNA binding;enzyme binding;kinase binding;nucleic acid binding;protein binding;protein kinase binding;receptor binding;RNA binding	adherens junction;anchoring junction;apical part of cell;apical plasma membrane;basolateral plasma membrane;blood microparticle;cell cortex part;cell division site part;cell junction;cell part;cell periphery;cell projection;cell projection membrane;cell projection part;cell-substrate adherens junction;cell-substrate junction;cleavage furrow;cortical actin cytoskeleton;cortical cytoskeleton;cytopl…	Leukocyte transendothelial migration;Measles;Regulation of actin cytoskeleton	Band_41_domain;ERM;ERM_C_dom;Ez/rad/moesin_like;FERM/acyl-CoA-bd_prot_3-hlx;FERM_central;FERM_CS;FERM_domain;FERM_N;FERM_PH-like_C;Moesin_tail;PH_like_dom;Ubiquitin-rel_dom	Moesin
22.3726	22.2781	22.2784	22.3306	22.334	22.3822	22.3418	22.4166	Myof		0.914819	0.055358	-0.0537415	-1.80168	323.31	0	98	98	98	50	233320	Q69ZN7;E9Q390;Q69ZN7-4;Q69ZN7-2;Q69ZN7-3;E9QL12;E9PXU9;E9Q423;Q9ESD7-3;Q9ESD7;Q9ESD7-2;REV__Q8QZT1	Q69ZN7;E9Q390;Q69ZN7-4	anatomical structure formation involved in morphogenesis;biological regulation;cellular component organization;cellular component organization at cellular level;cellular component organization or biogenesis;cellular component organization or biogenesis at cellular level;cellular membrane fusion;cellular membrane organization;cellular process;cellular response to heat;cellular response to stimulus…	binding;calcium ion binding;calcium-dependent phospholipid binding;cation binding;ion binding;lipid binding;metal ion binding;phospholipid binding	caveola;cell part;cell projection;cytoplasmic membrane-bounded vesicle;cytoplasmic part;cytoplasmic vesicle;cytoplasmic vesicle membrane;cytoplasmic vesicle part;early endosome;endocytic vesicle;endosome;extracellular membrane-bounded organelle;extracellular organelle;extracellular region part;extracellular vesicular exosome;integral to membrane;intracellular membrane-bounded organelle;intracellu…		C2_dom;Dysferlin;FerIin-domain;Ferlin_A-domain;Ferlin_B-domain;Myoferlin;Peroxin/Dysferlin;Peroxin/Ferlin	Myoferlin
22.1481	22.1343	22.1258	22.1626	22.0735	22.0098	21.9882	21.8352	Prrc2c		1.75621	0.0163668	0.166059	3.24708	323.31	0	98	98	96	30.1	302600	Q3TLH4-5;Q3TLH4	Q3TLH4-5;Q3TLH4	cell differentiation;cellular developmental process;cellular process;developmental process;hemopoietic progenitor cell differentiation	binding;protein binding;protein C-terminus binding	cell part;membrane		BAT2_N	Protein PRRC2C
21.253	21.3122	21.3422	21.3152	21.2897	21.482	21.5057	21.4803	Ccdc88b		1.32824	0.021813	-0.133745	-2.49313	323.31	0	94	94	94	55.4	166610	Q4QRL3;Q4QRL3-2	Q4QRL3;Q4QRL3-2			cell part;membrane		Hook-related_fam	Coiled-coil domain-containing protein 88B
25.774	25.3238	25.604	25.607	25.6933	25.4971	25.4743	25.5865	Vim		0.0476325	0.917442	0.0144067	0.136194	323.31	0	104	104	94	99.1	53687	P20152;A2AKJ2;G5E846;G3X981;P15331-3;P15331;P15331-2;CON__Q3KNV1;CON__P08729;D3YZ35;CON__Q9H552;P08553;P08551	P20152	anatomical structure development;anatomical structure morphogenesis;anterograde axon cargo transport;astrocyte development;astrocyte differentiation;axon cargo transport;axon regeneration;axon transport of mitochondrion;axonogenesis;Bergmann glial cell differentiation;biological regulation;cell development;cell differentiation;cell part morphogenesis;cell projection morphogenesis;cell projection …	binding;binding, bridging;double-stranded RNA binding;glycoprotein binding;identical protein binding;nucleic acid binding;protein binding;protein binding, bridging;protein C-terminus binding;RNA binding;scaffold protein binding;structural constituent of cytoskeleton;structural constituent of eye lens;structural molecule activity	adherens junction;anchoring junction;axon;axon part;cell body;cell junction;cell leading edge;cell part;cell projection;cell projection part;cell-substrate adherens junction;cell-substrate junction;C-fiber;cilium;cilium part;cytoplasm;cytoplasmic part;cytoskeletal part;cytoskeleton;cytosol;cytosolic part;extracellular membrane-bounded organelle;extracellular organelle;extracellular region part;ex…	Amyotrophic lateral sclerosis (ALS)	IF;Intermed_filament_DNA-bd;Intermediate_filament_CS;Keratin_I;NF-L;NF-M;PRPH/Plasticin;Vimentin	Vimentin
22.7318	22.5906	22.617	22.6544	22.5942	22.3819	22.2901	22.1947	Vcl		1.68779	0.0159593	0.283254	3.12243	323.31	0	92	92	92	70.5	116720	Q64727	Q64727	adherens junction assembly;adherens junction organization;anatomical structure morphogenesis;apical junction assembly;axon extension;biological adhesion;biological regulation;cell adhesion;cell growth;cell junction assembly;cell junction organization;cell projection assembly;cell projection organization;cell-cell adhesion;cell-cell junction assembly;cell-cell junction organization;cell-matrix adh…	alpha-catenin binding;binding;dystroglycan binding;glycoprotein binding;protein binding;structural molecule activity	actin cytoskeleton;adherens junction;anchoring junction;cell junction;cell part;cell-cell adherens junction;cell-cell junction;cell-substrate adherens junction;cell-substrate junction;contractile fiber part;costamere;cytoplasm;cytoplasmic part;cytoskeleton;extracellular membrane-bounded organelle;extracellular organelle;extracellular region part;extracellular vesicular exosome;fascia adherens;foc…	Adherens junction;Amoebiasis;Bacterial invasion of epithelial cells;Focal adhesion;Leukocyte transendothelial migration;Regulation of actin cytoskeleton;Shigellosis	Vinculin;Vinculin/catenin;Vinculin_CS	Vinculin
21.8286	21.7514	21.7674	21.788	21.8002	21.8681	21.8252	21.7894	Myo18a		0.751029	0.0887463	-0.0369287	-1.52786	323.31	0	89	89	89	39.5	230900	Q9JMH9-1;Q9JMH9;K3W4L0;B2RRE2;E9QAX2;Q9JMH9-6;Q9JMH9-4;Q9JMH9-5;Q9JMH9-7;Q9JMH9-2;E9QA74;E9Q405	Q9JMH9-1;Q9JMH9;K3W4L0;B2RRE2;E9QAX2;Q9JMH9-6;Q9JMH9-4;Q9JMH9-5;Q9JMH9-7;Q9JMH9-2;E9QA74;E9Q405	actin cytoskeleton organization;actin filament-based process;actomyosin structure organization;asymmetric Golgi ribbon formation;biological regulation;cell migration;cell motility;cellular component movement;cellular component organization;cellular component organization at cellular level;cellular component organization or biogenesis;cellular component organization or biogenesis at cellular level…	actin binding;actin filament binding;adenyl nucleotide binding;adenyl ribonucleotide binding;ADP binding;ATP binding;binding;catalytic activity;cytoskeletal protein binding;hydrolase activity;hydrolase activity, acting on acid anhydrides;hydrolase activity, acting on acid anhydrides, in phosphorus-containing anhydrides;motor activity;nucleoside-triphosphatase activity;nucleotide binding;protein b…	actomyosin;brush border;cell part;cell projection;cytoplasmic part;cytoskeletal part;cytoskeleton;endoplasmic reticulum-Golgi intermediate compartment;Golgi apparatus part;Golgi membrane;intracellular membrane-bounded organelle;intracellular non-membrane-bounded organelle;intracellular organelle;intracellular organelle part;intracellular part;macromolecular complex;membrane;membrane-bounded organ…		IQ_motif_EF-hand-BS;Myosin_head_motor_dom;Myosin_tail;Myosin-like_IQ_dom;PDZ;P-loop_NTPase	Unconventional myosin-XVIIIa
21.7398	21.6871	21.7255	21.7544	21.7197	21.8158	21.7884	21.7227	Ubr4		0.586443	0.152379	-0.0349312	-1.24616	323.31	0	85	85	85	21	570290	A2AN08-3;A2AN08;A2AN08-5;A2AN08-2;F6SSP6;A2AN08-4	A2AN08-3;A2AN08;A2AN08-5	cellular macromolecule metabolic process;cellular metabolic process;cellular process;cellular protein metabolic process;macromolecule metabolic process;macromolecule modification;metabolic process;primary metabolic process;protein metabolic process;protein modification by small protein conjugation;protein modification by small protein conjugation or removal;protein modification process;protein ub…	acid-amino acid ligase activity;binding;catalytic activity;cation binding;ion binding;ligase activity;ligase activity, forming carbon-nitrogen bonds;metal ion binding;small conjugating protein ligase activity;transition metal ion binding;ubiquitin-protein ligase activity;zinc ion binding	cell part;centrosome;cytoplasm;cytoplasmic part;cytoskeletal part;integral to membrane;intracellular non-membrane-bounded organelle;intracellular organelle;intracellular organelle part;intracellular part;intrinsic to membrane;membrane;membrane part;microtubule organizing center;non-membrane-bounded organelle;nuclear part;nucleoplasm;organelle;organelle part		ARM-type_fold;E3_Ub_ligase_UBR4;WD40_repeat_dom;Znf_N-recognin	E3 ubiquitin-protein ligase UBR4
23.1365	23.09	23.0628	23.0015	23.1054	23.3771	23.3963	23.5432	Vcp		1.59796	0.0158387	-0.282811	-2.9614	323.31	0	85	85	85	79.3	89321	Q01853	Q01853	activation of caspase activity;aggresome assembly;biological regulation;biosynthetic process;carbohydrate metabolic process;catabolic process;cellular biosynthetic process;cellular carbohydrate metabolic process;cellular catabolic process;cellular component assembly;cellular component assembly at cellular level;cellular component organization;cellular component organization at cellular level;cell…	adenyl nucleotide binding;adenyl ribonucleotide binding;ADP binding;ATP binding;binding;catalytic activity;enzyme activator activity;enzyme binding;enzyme regulator activity;hydrolase activity;lipid binding;nucleotide binding;peptidase activator activity;peptidase regulator activity;phosphatase binding;polyubiquitin binding;protein binding;protein domain specific binding;protein phosphatase bindi…	cell part;chromosomal part;cytoplasm;cytoplasmic part;cytoplasmic ubiquitin ligase complex;cytosol;endoplasmic reticulum;endoplasmic reticulum membrane;endoplasmic reticulum part;ER ubiquitin ligase complex;extracellular membrane-bounded organelle;extracellular organelle;extracellular region part;extracellular vesicular exosome;Hrd1p ubiquitin ligase complex;intracellular membrane-bounded organel…	Protein processing in endoplasmic reticulum	AAA_ATPase_CDC48;AAA+_ATPase;Asp_de-COase-like_dom;ATPase_AAA_core;ATPase_AAA_CS;CDC4_N-term_subdom;Cdc48_dom2;CDC48_domain_2-like;P-loop_NTPase;Vps4_C	Transitional endoplasmic reticulum ATPase
22.6505	22.6201	22.6471	22.5318	22.6115	23.177	23.1882	23.254	Mvp		1.57731	0.0163735	-0.445272	-2.92478	323.31	0	84	84	84	71.1	96856	E9Q3X0;Q9EQK5;D3Z2N7	E9Q3X0;Q9EQK5	biological regulation;cell proliferation;macromolecule metabolic process;metabolic process;negative regulation of biological process;negative regulation of catalytic activity;negative regulation of cellular metabolic process;negative regulation of cellular process;negative regulation of cellular protein metabolic process;negative regulation of kinase activity;negative regulation of macromolecule …	binding;enzyme binding;kinase binding;phosphatase binding;protein binding;protein kinase binding;protein phosphatase binding	cell part;cytoplasm;cytoplasmic part;cytoskeleton;extracellular membrane-bounded organelle;extracellular organelle;extracellular region part;extracellular vesicular exosome;intracellular membrane-bounded organelle;intracellular non-membrane-bounded organelle;intracellular organelle;intracellular part;macromolecular complex;membrane;membrane-bounded organelle;membrane-bounded vesicle;non-membrane-…		MVP_shoulder;Vault_N	Major vault protein
22.0355	22.0652	22.069	22.1056	22.0641	22.1158	22.1061	22.0276	Eif4b		0.146674	0.743466	-0.00958586	-0.385181	323.31	0	86	86	83	76.1	68839	Q8BGD9	Q8BGD9		binding;nucleic acid binding;nucleotide binding;RNA binding;translation factor activity, nucleic acid binding;translation initiation factor activity		mTOR signaling pathway;RNA transport	Nucleotide-bd_a/b_plait;RRM_dom	Eukaryotic translation initiation factor 4B
21.5752	21.5548	21.516	21.5743	21.5407	21.2989	21.2887	21.2602	Fasn		1.69061	0.0159663	0.207979	3.12752	323.31	0	83	83	83	40.4	272430	P19096	P19096	acetyl-CoA metabolic process;anatomical structure development;biosynthetic process;carboxylic acid biosynthetic process;carboxylic acid metabolic process;cell differentiation;cellular biosynthetic process;cellular developmental process;cellular ketone metabolic process;cellular lipid metabolic process;cellular metabolic process;cellular process;cellular response to chemical stimulus;cellular resp…	[acyl-carrier-protein] S-acetyltransferase activity;[acyl-carrier-protein] S-malonyltransferase activity;3-hydroxyacyl-[acyl-carrier-protein] dehydratase activity;3-hydroxyoctanoyl-[acyl-carrier-protein] dehydratase activity;3-hydroxypalmitoyl-[acyl-carrier-protein] dehydratase activity;3-oxoacyl-[acyl-carrier-protein] reductase (NADPH) activity;3-oxoacyl-[acyl-carrier-protein] synthase activity;…	cell part;cytoplasm;cytoplasmic membrane-bounded vesicle;cytoplasmic part;cytoplasmic vesicle;extracellular membrane-bounded organelle;extracellular organelle;extracellular region part;extracellular vesicular exosome;glycogen granule;Golgi apparatus;intracellular membrane-bounded organelle;intracellular organelle;intracellular part;melanosome;membrane;membrane-bounded organelle;membrane-bounded v…	Fatty acid biosynthesis;Insulin signaling pathway	AB_hydrolase;Ac_transferase_dom;Acyl_carrier_prot-like;Acyl_transferase;Acyl_Trfase/lysoPLipase;ADH_C;Fatty_acid_synthase_dom_2;GroES-like;Ketoacyl_synth_AS;Ketoacyl_synth_C;Ketoacyl_synth_N;Malonyl_transacylase_ACP-bd;Methyltransf_12;NAD(P)-bd_dom;PKS_dehydratase;PKS_ER;PKS_KR;Ppantetheine_attach_site;SAM-dependent_MTases;Thioesterase;Thiolase-like;Thiolase-like_subgr	Fatty acid synthase;[Acyl-carrier-protein] S-acetyltransferase;[Acyl-carrier-protein] S-malonyltransferase;3-oxoacyl-[acyl-carrier-protein] synthase;3-oxoacyl-[acyl-carrier-protein] reductase;3-hydroxyacyl-[acyl-carrier-protein] dehydratase;Enoyl-[acyl-carrier-protein] reductase;Oleoyl-[acyl-carrier-protein] hydrolase
21.9822	21.9935	21.9891	21.9	21.9883	22.0752	22.0558	22.1355	Eprs		1.38698	0.019964	-0.0974917	-2.59343	323.31	0	81	81	81	48.6	170080	Q8CGC7	Q8CGC7	amine metabolic process;amino acid activation;biological regulation;carboxylic acid metabolic process;cellular amine metabolic process;cellular amino acid metabolic process;cellular ketone metabolic process;cellular macromolecule metabolic process;cellular metabolic process;cellular nitrogen compound metabolic process;cellular process;cellular response to chemical stimulus;cellular response to cy…	adenyl nucleotide binding;adenyl ribonucleotide binding;aminoacyl-tRNA ligase activity;ATP binding;binding;catalytic activity;glutamate-tRNA ligase activity;ligase activity;ligase activity, forming aminoacyl-tRNA and related compounds;ligase activity, forming carbon-oxygen bonds;nucleic acid binding;nucleotide binding;proline-tRNA ligase activity;purine nucleotide binding;purine ribonucleoside tr…	aminoacyl-tRNA synthetase multienzyme complex;cell part;cytoplasm;intracellular part;macromolecular complex;membrane;protein complex;ribonucleoprotein complex	Aminoacyl-tRNA biosynthesis;Porphyrin and chlorophyll metabolism	aa-tRNA-synt_IIb_cons-dom;aa-tRNA-synth_I_CS;aa-tRNA-synth_II;Anticodon-bd;Glu/Gln-tRNA-synth;Glu/Gln-tRNA-synth_Ib_a-bdl;Glu/Gln-tRNA-synth_Ib_cat-dom;Glu/Gln-tRNA-synth_Ib_codon-bd;Glutathione-S-Trfase_C-like;Glu-tRNA-synth_arc/euk;GST_C;Pro-tRNA_ligase_II_C;Pro-tRNA_synth_II;Pro-tRNA-ligase_IIa_arc-type;Rbsml_L25/Gln-tRNA_synth_b-brl;Ribosomal_L25/Gln-tRNA_synth;Rossmann-like_a/b/a_fold;S15_NS…	Bifunctional glutamate/proline--tRNA ligase;Glutamate--tRNA ligase;Proline--tRNA ligase
22.7091	22.974	22.8891	22.7344	22.7205	22.6575	22.617	22.528	Siglec1		1.39804	0.0196237	0.195888	2.61241	323.31	0	81	81	81	55.3	183570	G3X8X6;Q62230;H9KUZ3;Q62230-3;H9KUZ2;Q62230-2	G3X8X6;Q62230;H9KUZ3;Q62230-3	biological adhesion;biological regulation;cell adhesion;cellular component organization;cellular component organization or biogenesis;cellular membrane organization;cellular process;endocytosis;establishment of localization;membrane invagination;membrane organization;positive regulation of apoptosis;positive regulation of biological process;positive regulation of cell death;positive regulation of…	binding;carbohydrate binding	cell part;extracellular region;integral to membrane;intrinsic to membrane;membrane;membrane part;plasma membrane	Cell adhesion molecules (CAMs)	CD80_C2-set;Ig_I-set;Ig_sub;Ig_sub2;Ig_V-set;Ig-like_dom;Ig-like_fold	Sialoadhesin
21.2687	21.1842	21.2395	21.2514	21.2867	21.1299	21.0277	20.7715	Prpf8		0.829444	0.0702679	0.182034	1.65942	323.31	0	80	80	80	36.6	273610	Q99PV0;B7ZC27	Q99PV0	assembly of spliceosomal tri-snRNP;cellular component assembly;cellular component assembly at cellular level;cellular component organization;cellular component organization at cellular level;cellular component organization or biogenesis;cellular component organization or biogenesis at cellular level;cellular macromolecular complex assembly;cellular macromolecular complex subunit organization;cell…	binding;catalytic activity;K63-linked polyubiquitin binding;nucleic acid binding;polyubiquitin binding;protein binding;RNA binding;second spliceosomal transesterification activity;small conjugating protein binding;snRNA binding;U1 snRNA binding;U2 snRNA binding;U5 snRNA binding;U6 snRNA binding;ubiquitin binding	catalytic step 2 spliceosome;cell part;intracellular membrane-bounded organelle;intracellular organelle;intracellular organelle part;intracellular part;macromolecular complex;membrane;membrane-bounded organelle;nuclear body;nuclear part;nuclear speck;nucleoplasm part;nucleus;organelle;organelle part;ribonucleoprotein complex;small nuclear ribonucleoprotein complex;spliceosomal complex;U5 snRNP	Spliceosome	JAMM/MPN+_dom;PRO8NT;PROCN;PROCT;PRP8;PRP8_domainIV;Prp8_U5-snRNA-bd;Prp8_U6-snRNA-bd;RNaseH-like_dom;RRM_spliceosomal_PrP8	Pre-mRNA-processing-splicing factor 8
22.2827	22.5116	22.2895	22.2028	22.2522	21.969	21.8343	21.628	Gvin1		1.46755	0.0181199	0.400746	2.73243	323.31	0	92	92	77	33.1	280780	L7N451;Q80SU7;H3BL64;Q9D303	L7N451;Q80SU7		binding;GTP binding;guanyl nucleotide binding;guanyl ribonucleotide binding;nucleotide binding;purine nucleotide binding;purine ribonucleoside triphosphate binding;purine ribonucleotide binding;ribonucleotide binding	cell part;cytoplasmic part;cytosol;intracellular membrane-bounded organelle;intracellular organelle;intracellular part;membrane-bounded organelle;nucleus;organelle		Alpha/beta_knot_MTases;G_VLIG_dom;P-loop_NTPase	Interferon-induced very large GTPase 1
21.3363	21.3566	21.3359	21.3051	21.3911	21.4328	21.2475	21.0924	Parp14		0.21837	0.606467	0.0425234	0.545896	323.31	0	76	76	76	39.7	203800	Q2EMV9;Q2EMV9-2	Q2EMV9;Q2EMV9-2	biological regulation;biosynthetic process;cellular biosynthetic process;cellular macromolecule biosynthetic process;cellular macromolecule metabolic process;cellular metabolic process;cellular nitrogen compound metabolic process;cellular process;macromolecule biosynthetic process;macromolecule metabolic process;metabolic process;nitrogen compound metabolic process;nucleic acid metabolic process;…	binding;catalytic activity;NAD+ ADP-ribosyltransferase activity;nucleic acid binding;transferase activity;transferase activity, transferring glycosyl groups;transferase activity, transferring pentosyl groups	cell part;cytoplasm;intracellular membrane-bounded organelle;intracellular organelle;intracellular part;membrane;membrane-bounded organelle;nucleus;organelle;plasma membrane		Macro_dom;Poly(ADP-ribose)pol_cat_dom;RRM_dom;WWE-dom	Poly [ADP-ribose] polymerase 14
21.8053	21.8551	21.8225	21.701	21.7903	21.9386	21.8608	21.6817	Hdlbp		0.128506	0.777296	-0.0218773	-0.342206	323.31	0	75	75	75	56.8	141740	Q8VDJ3	Q8VDJ3	alcohol metabolic process;cholesterol metabolic process;establishment of localization;lipid metabolic process;lipid transport;metabolic process;organic substance transport;primary metabolic process;small molecule metabolic process;steroid metabolic process;sterol metabolic process;transport		cell part;cytoplasm;extracellular region part;high-density lipoprotein particle;intracellular membrane-bounded organelle;intracellular organelle;intracellular part;macromolecular complex;membrane-bounded organelle;nucleus;organelle;plasma lipoprotein particle;protein-lipid complex		KH_dom;KH_dom_type_1	Vigilin
22.1802	22.2127	22.1137	22.1154	22.1689	22.1795	22.112	22.1083	Dctn1		0.167103	0.70427	0.0133228	0.43233	323.31	0	73	73	73	52.4	136850	E9Q586;E9Q3M3;O08788;O08788-2;D3YX34;D3Z2M9;D3YYG9	E9Q586;E9Q3M3;O08788;O08788-2;D3YX34	biological regulation;cellular component movement;cellular component organization;cellular component organization at cellular level;cellular component organization or biogenesis;cellular component organization or biogenesis at cellular level;cellular process;cytoplasmic microtubule organization;cytoskeleton organization;cytoskeleton-dependent intracellular transport;endosome transport;establishme…	catalytic activity;hydrolase activity;hydrolase activity, acting on acid anhydrides;hydrolase activity, acting on acid anhydrides, in phosphorus-containing anhydrides;motor activity;nucleoside-triphosphatase activity;pyrophosphatase activity	cell leading edge;cell part;centrosome;chromosomal part;cytoplasm;cytoplasmic part;cytoskeletal part;dynactin complex;dynein complex;intracellular non-membrane-bounded organelle;intracellular organelle;intracellular organelle part;intracellular part;kinetochore;macromolecular complex;membrane;membrane part;microtubule;microtubule associated complex;microtubule organizing center;non-membrane-bound…	Huntington's disease;Vasopressin-regulated water reabsorption	CAP-Gly_domain;DCTN1;Dynactin	Dynactin subunit 1
21.4527	21.4073	21.4462	21.5185	21.5466	21.7231	21.7404	21.8249	Kif13b		2.15722	0.0260703	-0.25257	-4.01951	323.31	0	76	76	73	38.5	204570	E9Q4K7	E9Q4K7	biological regulation;cellular component movement;cellular process;metabolic process;microtubule-based movement;microtubule-based process;regulation of anatomical structure morphogenesis;regulation of axonogenesis;regulation of biological process;regulation of cell development;regulation of cell differentiation;regulation of cell morphogenesis;regulation of cell morphogenesis involved in differen…	14-3-3 protein binding;adenyl nucleotide binding;adenyl ribonucleotide binding;ATP binding;ATPase activity;binding;catalytic activity;enzyme binding;hydrolase activity;hydrolase activity, acting on acid anhydrides;hydrolase activity, acting on acid anhydrides, in phosphorus-containing anhydrides;kinase binding;microtubule motor activity;motor activity;nucleoside-triphosphatase activity;nucleotide…	axon;cell part;cell projection;cytoplasm;cytoskeletal part;intracellular organelle part;intracellular part;kinesin complex;macromolecular complex;microtubule;microtubule associated complex;neuron projection;organelle part;protein complex		CAP-Gly_domain;FHA_dom;KIF1B;Kinesin_motor_CS;Kinesin_motor_dom;Kinesin-like;Kinesin-like_fam;P-loop_NTPase;SMAD_FHA_domain	Kinesin-like protein
22.0989	21.9935	22.0338	22.1089	22.1106	22.2694	22.2507	22.2348	Numa1		1.88438	0.0178623	-0.157586	-3.48578	323.31	0	125	125	73	55	235630	E9Q7G0	E9Q7G0	cell cycle;cell cycle process;cell differentiation;cellular component organization;cellular component organization at cellular level;cellular component organization or biogenesis;cellular component organization or biogenesis at cellular level;cellular developmental process;cellular process;cytoskeleton organization;developmental process;epithelial cell differentiation;establishment of localizatio…	binding;cytoskeletal protein binding;protein binding;tubulin binding	apical part of cell;cell body;cell part;cell projection;cytoplasm;cytoplasmic part;cytoskeletal part;dendrite;extracellular membrane-bounded organelle;extracellular organelle;extracellular region part;extracellular vesicular exosome;Golgi apparatus part;Golgi membrane;intracellular membrane-bounded organelle;intracellular organelle;intracellular organelle part;intracellular part;macromolecular co…		NUMA1
23.1553	23.2186	23.2149	23.1071	23.1485	23.4566	23.4581	23.5473	Itgb2		1.33544	0.0216614	-0.228671	-2.50537	323.31	0	71	71	71	65.3	84893	Q542I8;P11835;M0QWA7;D3YYP8;D3Z1S4;M0QWJ6	Q542I8;P11835;M0QWA7	activated T cell proliferation;aging;biological adhesion;biological regulation;cell activation;cell adhesion;cell chemotaxis;cell differentiation;cell migration;cell motility;cell proliferation;cell surface receptor linked signaling pathway;cell-cell adhesion;cell-matrix adhesion;cell-substrate adhesion;cellular component movement;cellular component organization;cellular component organization or…	binding;cation binding;cell adhesion molecule binding;enzyme binding;glycoprotein binding;ICAM-3 receptor activity;ion binding;kinase binding;metal ion binding;molecular transducer activity;protein binding;protein kinase binding;receptor activity;signal transducer activity;signaling receptor activity;transmembrane signaling receptor activity	alphaL-beta2 integrin complex;cell part;cell surface;extracellular membrane-bounded organelle;extracellular organelle;extracellular region part;extracellular vesicular exosome;integrin complex;macromolecular complex;membrane;membrane part;membrane raft;membrane-bounded organelle;membrane-bounded vesicle;organelle;plasma membrane part;protein complex;receptor complex;vesicle	Amoebiasis;Cell adhesion molecules (CAMs);ko05152;Leishmaniasis;Leukocyte transendothelial migration;Malaria;Natural killer cell mediated cytotoxicity;Phagosome;Regulation of actin cytoskeleton;Rheumatoid arthritis;Staphylococcus aureus infection;Viral myocarditis	Integrin_bsu;Integrin_bsu_cyt_dom;Integrin_bsu_N;Integrin_bsu_tail;Integrin_bsu-2;Plexin-like_fold;VWF_A	Integrin beta;Integrin beta-2
22.2756	22.1034	22.258	22.2023	22.2359	22.2521	22.2305	22.1556	Arap1		0.0698154	0.878338	-0.00865841	-0.195439	323.31	0	70	70	70	49.8	161080	Q4LDD4-2;Q4LDD4;Q4LDD4-3;E9PUB0;F6XBJ8;D3YWW7;D3YYF5;D3YY40;D3Z2X3	Q4LDD4-2;Q4LDD4;Q4LDD4-3;E9PUB0;F6XBJ8	biological regulation;cell surface receptor linked signaling pathway;cellular process;cellular response to stimulus;enzyme linked receptor protein signaling pathway;establishment of localization;establishment of localization in cell;establishment of protein localization;intracellular protein transport;intracellular transport;negative regulation of actin filament bundle assembly;negative regulatio…	binding;cation binding;DNA binding;enzyme activator activity;enzyme regulator activity;GTPase activator activity;GTPase regulator activity;ion binding;lipid binding;metal ion binding;nucleic acid binding;nucleic acid binding transcription factor activity;nucleoside-triphosphatase regulator activity;phosphatidylinositol binding;phosphatidylinositol-3,4,5-trisphosphate binding;phospholipid binding;…	cell part;cytoplasmic part;cytoplasmic vesicle;Golgi apparatus;Golgi apparatus part;Golgi cisterna membrane;Golgi membrane;intracellular membrane-bounded organelle;intracellular organelle;intracellular organelle part;intracellular part;membrane;membrane-bounded organelle;organelle;organelle membrane;organelle part;plasma membrane;trans-Golgi network;vesicle	Endocytosis	ArfGAP;PH_domain;PH_like_dom;Ras-assoc;Rho_GTPase_activation_prot;RhoGAP_dom;SAM;SAM/pointed;SAM_type1	Arf-GAP with Rho-GAP domain, ANK repeat and PH domain-containing protein 1
21.1672	21.3316	21.2311	21.1745	21.2081	21.1737	21.151	21.0074	Golga3		0.772357	0.083351	0.0910397	1.56376	323.31	0	70	70	70	47.3	167290	E9QP99;P55937;P55937-1;D3Z0Q8	E9QP99;P55937;P55937-1	cell differentiation;cellular developmental process;cellular process;developmental process;gamete generation;male gamete generation;multicellular organismal development;multicellular organismal process;multicellular organismal reproductive process;reproductive process;spermatogenesis		cell part;cytoplasmic part;cytosol;endoplasmic reticulum-Golgi intermediate compartment;Golgi apparatus;Golgi apparatus part;Golgi cisterna membrane;Golgi membrane;Golgi transport complex;intracellular membrane-bounded organelle;intracellular non-membrane-bounded organelle;intracellular organelle;intracellular organelle part;intracellular part;macromolecular complex;membrane;membrane-bounded orga…			Golgin subfamily A member 3
23.6836	23.3586	23.6699	23.2671	23.5623	23.6541	23.6697	23.6404	Hsp90b1		0.589469	0.150976	-0.136867	-1.25144	323.31	0	71	70	70	68.1	92475	P08113;F7C312	P08113;F7C312	actin cytoskeleton organization;actin filament organization;actin filament-based process;actin rod assembly;biological regulation;catabolic process;cellular catabolic process;cellular component assembly;cellular component assembly at cellular level;cellular component organization;cellular component organization at cellular level;cellular component organization or biogenesis;cellular component org…	adenyl nucleotide binding;adenyl ribonucleotide binding;ATP binding;binding;enzyme binding;lipoprotein particle receptor binding;low-density lipoprotein particle receptor binding;nucleic acid binding;nucleotide binding;phosphatase binding;protein binding;protein phosphatase binding;purine nucleotide binding;purine ribonucleoside triphosphate binding;purine ribonucleotide binding;receptor binding;…	adherens junction;anchoring junction;cell junction;cell part;cell-substrate adherens junction;cell-substrate junction;cytoplasmic membrane-bounded vesicle;cytoplasmic part;cytoplasmic vesicle;cytosol;endoplasmic reticulum;endoplasmic reticulum chaperone complex;endoplasmic reticulum lumen;endoplasmic reticulum membrane;endoplasmic reticulum part;extracellular matrix;extracellular membrane-bounded…	NOD-like receptor signaling pathway;Pathways in cancer;Plant-pathogen interaction;Prostate cancer;Protein processing in endoplasmic reticulum	HATPase_C;Heat_shock_protein_90_CS;Hsp90_fam;Hsp90_N;Ribosomal_S5_D2-typ_fold	Endoplasmin
21.7672	21.7721	21.7417	21.7659	21.765	21.6985	21.6317	21.565	Myo1g		1.16559	0.0303046	0.096694	2.21894	323.31	0	70	70	70	60.1	117230	Q5SUA5;D6RHL4;D6RGA2;Q5SYD0-2;Q5SYD0	Q5SUA5	adaptive immune response;adaptive immune response based on somatic recombination of immune receptors built from immunoglobulin superfamily domains;biological adhesion;biological regulation;cell adhesion;cell gliding;cell migration;cell motility;cell-substrate adhesion;cellular component movement;cellular component organization;cellular component organization or biogenesis;cellular localization;ce…	actin binding;actin filament binding;actin-dependent ATPase activity;adenyl nucleotide binding;adenyl ribonucleotide binding;ATP binding;ATPase activity;ATPase activity, coupled;binding;calmodulin binding;catalytic activity;cytoskeletal protein binding;hydrolase activity;hydrolase activity, acting on acid anhydrides;hydrolase activity, acting on acid anhydrides, in phosphorus-containing anhydride…	axolemma;axon;axon part;basolateral plasma membrane;brush border;cell body;cell part;cell projection;cell projection membrane;cell projection part;cytoplasmic part;cytoplasmic vesicle;cytoskeletal part;endoplasmic reticulum;endosome;extracellular membrane-bounded organelle;extracellular organelle;extracellular region part;extracellular vesicular exosome;filopodium;intracellular membrane-bounded o…		IQ_motif_EF-hand-BS;Myosin_head_motor_dom;Myosin_tail_2;P-loop_NTPase	Unconventional myosin-Ig
22.1104	22.0035	22.0471	22.0484	22.1064	22.4627	22.4118	22.3944	Slk		1.88881	0.0180489	-0.291441	-3.49415	323.31	0	71	71	70	56	137710	O54988-2;O54988	O54988-2;O54988	activation of protein kinase activity;apoptosis;biological regulation;cell death;cellular macromolecule metabolic process;cellular metabolic process;cellular process;cellular protein metabolic process;cellular response to stimulus;cellular response to stress;death;intracellular protein kinase cascade;intracellular signal transduction;macromolecule metabolic process;macromolecule modification;meta…	adenyl nucleotide binding;adenyl ribonucleotide binding;ATP binding;binding;catalytic activity;identical protein binding;kinase activity;nucleotide binding;phosphotransferase activity, alcohol group as acceptor;protein binding;protein dimerization activity;protein homodimerization activity;protein kinase activity;protein serine/threonine kinase activity;purine nucleotide binding;purine ribonucleo…	cell part;cytoplasm;extracellular membrane-bounded organelle;extracellular organelle;extracellular region part;extracellular vesicular exosome;intracellular part;membrane-bounded organelle;membrane-bounded vesicle;organelle;vesicle	Oocyte meiosis	Kinase-like_dom;PKK;Prot_kinase_dom;Protein_kinase_ATP_BS;Ser/Thr_dual-sp_kinase;Ser/Thr_kinase_AS;UVR_dom	STE20-like serine/threonine-protein kinase
22.3198	22.3412	22.2985	22.2232	22.2871	22.3388	22.3102	22.349	Copa		0.381074	0.329667	-0.0255799	-0.873773	323.31	0	69	69	69	53.3	138430	Q8CIE6;F8WHL2;F6XJN3;D6RH55	Q8CIE6;F8WHL2	biological regulation;body fluid secretion;cellular process;digestive system process;establishment of localization;establishment of localization in cell;establishment of protein localization;intracellular protein transport;intracellular transport;multicellular organismal process;pancreatic juice secretion;protein transport;regulation of biological quality;regulation of body fluid levels;secretion…	structural molecule activity	cell part;COPI vesicle coat;cytoplasm;cytoplasmic part;cytoplasmic vesicle part;extracellular membrane-bounded organelle;extracellular organelle;extracellular region part;extracellular space;extracellular vesicular exosome;Golgi apparatus part;intracellular organelle part;intracellular part;macromolecular complex;membrane;membrane coat;membrane part;membrane-bounded organelle;membrane-bounded ves…	Neuroactive ligand-receptor interaction	Coatomer_asu;Coatomer_asu_C;Coatomer_WD-assoc_reg;G-protein_beta_WD-40_rep;Haem_d1;WD40/YVTN_repeat-like_dom;WD40_repeat;WD40_repeat_CS;WD40_repeat_dom	Coatomer subunit alpha;Xenin;Proxenin;Coatomer subunit alpha
20.1658	20.2851	20.2931	20.2182	20.2758	20.5754	20.4743	20.2469	Helz2		0.916364	0.0551292	-0.152546	-1.80425	323.31	0	69	69	69	25.7	334000	A2AS03;E9QAM5;A2AS05	A2AS03;E9QAM5;A2AS05	biological regulation;biosynthetic process;cellular biosynthetic process;cellular macromolecule biosynthetic process;cellular macromolecule metabolic process;cellular metabolic process;cellular nitrogen compound metabolic process;cellular process;macromolecule biosynthetic process;macromolecule metabolic process;metabolic process;nitrogen compound metabolic process;nucleic acid metabolic process;…	adenyl nucleotide binding;adenyl ribonucleotide binding;ATP binding;binding;catalytic activity;cation binding;DNA binding;helicase activity;hydrolase activity;hydrolase activity, acting on acid anhydrides;hydrolase activity, acting on acid anhydrides, in phosphorus-containing anhydrides;ion binding;ligand-dependent nuclear receptor transcription coactivator activity;metal ion binding;nucleic acid…	cell part;intracellular organelle part;intracellular part;membrane;nuclear part;nucleoplasm;organelle part		AAA+_ATPase;NA-bd_OB-fold;P-loop_NTPase	Helicase with zinc finger domain 2
22.4342	22.7889	22.4646	22.2743	22.5429	22.7926	22.8123	22.9119	Ptpn6		1.06854	0.0369923	-0.274415	-2.05708	323.31	0	68	68	68	87.4	67558	P29351;P29351-2;P29351-3;G3UXM2;G3UYY5;G3UZU6	P29351;P29351-2;P29351-3	abortive mitotic cell cycle;activation of immune response;anatomical structure development;anatomical structure formation involved in morphogenesis;antigen receptor-mediated signaling pathway;B cell receptor signaling pathway;biological adhesion;biological regulation;cell adhesion;cell cycle;cell development;cell differentiation;cell killing;cell proliferation;cell surface receptor linked signali…	binding;catalytic activity;enzyme binding;hydrolase activity;hydrolase activity, acting on ester bonds;kinase binding;molecular transducer activity;phosphatase activity;phosphoprotein binding;phosphoprotein phosphatase activity;phosphoric ester hydrolase activity;phosphotyrosine binding;protein binding;protein domain specific binding;protein kinase binding;protein phosphorylated amino acid bindin…	alpha-beta T cell receptor complex;cell junction;cell part;cell-cell junction;cytoplasm;cytoplasmic part;cytosol;extracellular membrane-bounded organelle;extracellular organelle;extracellular region part;extracellular vesicular exosome;intracellular membrane-bounded organelle;intracellular non-membrane-bounded organelle;intracellular organelle;intracellular organelle part;intracellular part;macro…	Adherens junction;B cell receptor signaling pathway;Jak-STAT signaling pathway;Leishmaniasis;Natural killer cell mediated cytotoxicity;T cell receptor signaling pathway	Prot-tyrosine_phosphatase-like;SH2;Tyr/Dual-sp_Pase;Tyr_Pase_AS;Tyr_Pase_non-rcpt_typ-6/11;Tyr_Pase_rcpt/non-rcpt	Tyrosine-protein phosphatase non-receptor type 6
21.6808	21.7514	21.742	21.756	21.7384	21.5229	21.4824	21.4358	Dock8		1.45699	0.0183011	0.187698	2.71412	323.31	0	69	69	67	28.3	238980	Q8C147;Q8C147-2	Q8C147	biological regulation;cell recognition;cell-cell recognition;cellular process;cellular response to stimulus;immunological synapse formation;intracellular signal transduction;negative regulation of apoptosis;negative regulation of biological process;negative regulation of cell death;negative regulation of cellular process;negative regulation of leukocyte apoptosis;negative regulation of lymphocyte…	enzyme regulator activity;GTPase regulator activity;guanyl-nucleotide exchange factor activity;nucleoside-triphosphatase regulator activity	cell leading edge;cell part;membrane		ARM-type_fold;DHR-1_domain;DHR-2;DOCK;DOCK_C;DOCK_C/D_N	Dedicator of cytokinesis protein 8
18.4635	18.5786	18.5782	18.4834	18.4309	18.7925	18.7758	18.5255	Glg1		0.505185	0.203653	-0.10526	-1.10254	323.31	0	67	67	67	49.4	132350	F8WHM5;Q61543;F6RSH1;E9PWD8	F8WHM5;Q61543	anatomical structure morphogenesis;biological regulation;bone morphogenesis;developmental process;negative regulation of biological process;negative regulation of cell communication;negative regulation of cellular process;negative regulation of protein processing;negative regulation of response to stimulus;negative regulation of signal transduction;negative regulation of signaling;negative regula…		cell part;cytoplasmic part;extracellular matrix;extracellular membrane-bounded organelle;extracellular organelle;extracellular region part;extracellular vesicular exosome;Golgi apparatus;Golgi apparatus part;Golgi membrane;integral to membrane;intracellular membrane-bounded organelle;intracellular organelle;intracellular organelle part;intracellular part;intrinsic to membrane;membrane;membrane pa…	Cell adhesion molecules (CAMs)	Cys-rich_GLG1_repeat;Cys-rich_GLG1_repeat_euk	Golgi apparatus protein 1
22.8827	22.855	22.869	22.7565	22.7686	22.8268	22.7025	22.5509	Gm28062;Hnrnpu		1.00329	0.0437787	0.128589	1.94865	323.31	0	67	67	67	61.8	86805	G3XA10;Q8VEK3	G3XA10;Q8VEK3	biological regulation;cell differentiation;cellular developmental process;cellular macromolecule metabolic process;cellular metabolic process;cellular nitrogen compound metabolic process;cellular process;circadian regulation of gene expression;circadian rhythm;CRD-mediated mRNA stabilization;developmental process;macromolecule metabolic process;metabolic process;mRNA metabolic process;mRNA proces…	adenyl nucleotide binding;adenyl ribonucleotide binding;ATP binding;binding;core promoter binding;DNA binding;nucleic acid binding;nucleotide binding;purine nucleotide binding;purine ribonucleoside triphosphate binding;purine ribonucleotide binding;regulatory region DNA binding;regulatory region nucleic acid binding;ribonucleotide binding;transcription regulatory region DNA binding	catalytic step 2 spliceosome;cell part;cell surface;CRD-mediated mRNA stability complex;cytoplasmic part;intracellular membrane-bounded organelle;intracellular organelle;intracellular organelle part;intracellular part;macromolecular complex;membrane;membrane-bounded organelle;nuclear part;nucleoplasm;nucleus;organelle;organelle part;protein complex;ribonucleoprotein complex;spliceosomal complex;v…	Spliceosome	B30.2/SPRY;ConA-like_dom;hnRNP_U;P-loop_NTPase;SAP_dom;SPRY_dom	Heterogeneous nuclear ribonucleoprotein U
21.9495	21.9216	21.9084	21.9529	21.8937	21.6035	21.5914	21.5273	Plxnb2		1.83335	0.0170129	0.279127	3.3899	323.31	0	67	67	67	38.5	206230	B2RXS4	B2RXS4	anatomical structure development;anatomical structure formation involved in morphogenesis;biological regulation;brain development;cell proliferation;cell surface receptor linked signaling pathway;cellular process;cellular response to stimulus;developmental process;neural precursor cell proliferation;neural tube closure;neuroblast proliferation;organ development;positive regulation of axonogenesis…	molecular transducer activity;receptor activity;semaphorin receptor activity;signal transducer activity;signaling receptor activity;transmembrane signaling receptor activity	cell part;cell surface;extracellular membrane-bounded organelle;extracellular organelle;extracellular region part;extracellular vesicular exosome;integral to membrane;integral to plasma membrane;intracellular;intrinsic to membrane;intrinsic to plasma membrane;membrane part;membrane-bounded organelle;membrane-bounded vesicle;organelle;plasma membrane part;vesicle	Axon guidance	Ig_E-set;Ig-like_fold;IPT;Plexin_cytoplasmic_RasGAP_dom;Plexin_repeat;Plexin-like_fold;Rho_GTPase_activation_prot;Semap_dom;WD40/YVTN_repeat-like_dom	Plexin-B2
22.072	22.1681	22.1337	21.9152	22.0965	22.4325	22.4337	22.4422	Xdh		1.47303	0.0180151	-0.278972	-2.74195	323.31	0	67	67	67	51.2	146560	Q00519;G3X982;Q3TYQ9;Q5SGK3	Q00519	activation of caspase activity;biological regulation;body fluid secretion;catabolic process;cellular aromatic compound metabolic process;cellular catabolic process;cellular metabolic process;cellular nitrogen compound catabolic process;cellular nitrogen compound metabolic process;cellular process;establishment of localization;heterocycle catabolic process;heterocycle metabolic process;lactation;m…	2 iron, 2 sulfur cluster binding;aldehyde oxidase activity;binding;catalytic activity;cation binding;coenzyme binding;cofactor binding;electron carrier activity;flavin adenine dinucleotide binding;identical protein binding;ion binding;iron ion binding;iron-sulfur cluster binding;metal cluster binding;metal ion binding;molybdenum ion binding;molybdopterin cofactor binding;NAD binding;nucleotide bi…	cell part;cytoplasm;cytoplasmic part;cytosol;endoplasmic reticulum;extracellular region part;extracellular space;intracellular membrane-bounded organelle;intracellular organelle;intracellular part;membrane-bounded organelle;microbody;organelle;peroxisome;sarcoplasmic reticulum	Caffeine metabolism;Drug metabolism - cytochrome P450;Drug metabolism - other enzymes;Nicotinate and nicotinamide metabolism;Peroxisome;Purine metabolism;Tryptophan metabolism;Tyrosine metabolism;Valine, leucine and isoleucine degradation;Vitamin B6 metabolism	2Fe2S_fd_BS;2Fe-2S_ferredoxin-type;2Fe-2S-bd;Ald_Oxase/Xan_DH_a/b;Ald_Oxase/xanthine_DH;Aldehyde_oxidase;AldOxase/xan_DH_Mopterin-bd;Beta-grasp_dom;CO_DH_flav_C;CO_DH_flavot_FAD-bd_sub2;FAD-bd_2;FAD-bd_2_sub1;Mopterin_DH_FAD-bd;OxRdtase_Mopterin_BS;Xanthine_DH_Mopterin-bd_su;Xanthine_DH_ssu	Xanthine dehydrogenase/oxidase;Xanthine dehydrogenase;Xanthine oxidase
23.1536	23.321	23.2066	23.0549	23.103	23.6143	23.6107	23.5656	Eef2		1.11287	0.0337449	-0.289374	-2.1309	323.31	0	68	68	66	73.1	95313	P58252	P58252	biological regulation;biosynthetic process;cell differentiation;cellular biosynthetic process;cellular developmental process;cellular macromolecule biosynthetic process;cellular macromolecule metabolic process;cellular metabolic process;cellular process;developmental process;hemopoietic progenitor cell differentiation;macromolecule biosynthetic process;macromolecule metabolic process;metabolic pr…	binding;catalytic activity;enzyme binding;GTP binding;GTPase activity;guanyl nucleotide binding;guanyl ribonucleotide binding;hydrolase activity;hydrolase activity, acting on acid anhydrides;hydrolase activity, acting on acid anhydrides, in phosphorus-containing anhydrides;kinase binding;nucleic acid binding;nucleoside-triphosphatase activity;nucleotide binding;protein binding;protein kinase bind…	aggresome;cell part;cytoplasm;extracellular membrane-bounded organelle;extracellular organelle;extracellular region part;extracellular vesicular exosome;inclusion body;intracellular part;macromolecular complex;membrane;membrane-bounded organelle;membrane-bounded vesicle;organelle;plasma membrane;polysome;ribonucleoprotein complex;vesicle		EF_GTP-bd_dom;EFG_III-V;EFG_V;P-loop_NTPase;Ribosomal_S5_D2-typ_fold;Ribosomal_S5_D2-typ_fold_subgr;Small_GTP-bd_dom;Transl_B-barrel;Transl_elong_EFG/EF2_IV;Transl_elong_EFTu/EF1A_2	Elongation factor 2
22.1089	22.3127	22.1641	22.1101	22.1246	22.0981	22.0106	21.9803	Iqgap2		1.05819	0.0379905	0.12054	2.03988	323.31	0	70	66	66	37.8	180530	Q3UQ44	Q3UQ44	actin cytoskeleton organization;actin filament organization;actin filament-based process;actin nucleation;Arp2/3 complex-mediated actin nucleation;biological regulation;cell surface receptor linked signaling pathway;cellular component organization;cellular component organization at cellular level;cellular component organization or biogenesis;cellular component organization or biogenesis at cellul…	actin binding;actin filament binding;Arp2/3 complex binding;binding;calmodulin binding;cytoskeletal protein binding;enzyme binding;GTPase binding;lipid binding;phosphatidylinositol binding;phosphatidylinositol-3,4,5-trisphosphate binding;phospholipid binding;protein binding;protein complex binding;Rac GTPase binding;Ras GTPase binding;Rho GTPase binding;small GTPase binding	cell part;cell projection;cell surface;cytoplasm;cytoskeletal part;extracellular membrane-bounded organelle;extracellular organelle;extracellular region part;extracellular vesicular exosome;filamentous actin;filopodium;intracellular organelle part;intracellular part;lamellipodium;macromolecular complex;membrane-bounded organelle;membrane-bounded vesicle;microtubule;microvillus;organelle;organelle…	Regulation of actin cytoskeleton	CH-domain;IQ_motif_EF-hand-BS;RasGAP_C;RasGAP_CS;RasGAP_dom;Rho_GTPase_activation_prot;WW_dom	Ras GTPase-activating-like protein IQGAP2
21.9861	22.0917	22.0845	21.9852	22.1096	22.5303	22.444	22.6104	Itsn1		1.83562	0.0171014	-0.386723	-3.39415	323.31	0	69	69	66	32.3	194290	Q9Z0R4;E9Q3I4;Q9Z0R4-2;E9Q0N0;E9Q3I8;E9Q3I5;E9Q3I9;Q6NZJ5;CON__ENSEMBL:ENSBTAP00000001528;D3Z6P4;F6ZLP6;F6ZX53;Q6J1S9;F6TCC6	Q9Z0R4;E9Q3I4;Q9Z0R4-2;E9Q0N0;E9Q3I8;E9Q3I5;E9Q3I9;Q6NZJ5	biological regulation;cellular component organization;cellular component organization or biogenesis;cellular membrane organization;cellular process;cellular response to stimulus;endocytosis;establishment of localization;intracellular signal transduction;membrane invagination;membrane organization;negative regulation of apoptosis;negative regulation of biological process;negative regulation of cel…	binding;calcium ion binding;cation binding;enzyme activator activity;enzyme regulator activity;GTPase regulator activity;guanyl-nucleotide exchange factor activity;ion binding;kinase activator activity;kinase regulator activity;metal ion binding;nucleoside-triphosphatase regulator activity;proline-rich region binding;protein binding;protein complex scaffold;Ras guanyl-nucleotide exchange factor a…	cell junction;cell part;cell projection;coated pit;cytoplasmic membrane-bounded vesicle;cytoplasmic part;cytoplasmic vesicle;cytosol;endocytic vesicle;intracellular membrane-bounded organelle;intracellular organelle;intracellular part;lamellipodium;membrane;membrane part;membrane-bounded organelle;membrane-bounded vesicle;neuron projection;organelle;plasma membrane;synapse;vesicle		C2_dom;DH-domain;EF_Hand_1_Ca_BS;EF_hand_dom;EF-hand-dom_pair;EPS15_homology;GDS_CDC24_CS;PH_domain;PH_like_dom;SH3_2;SH3_domain	Intersectin-1
[truncated: 6,437 more rows]
